# Supplementary material for: An investigation of gecko attachment on wet and rough substrates leads to the application of surface roughness power spectral density analysis
Source: Sci Rep. 2022 Jul 7;12:11556. doi: 10.1038/s41598-022-15698-2 (PMC9262901; doi:10.1038/s41598-022-15698-2)
Supplement: Supplementary file 1 — Supplementary Information 1. [file 41598_2022_15698_MOESM1_ESM.csv]

Smooth PE q (m^-1)	Smooth PE PSD (m^3)		Fine PE q (m^-1)	Fine PE PSD (m^3)		Intermediate PE q (m^-1)	Intermediate PE PSD (m^3)		Coarse PE q (m^-1)	Coarse PE PSD (m^3)		2500-grit Sandpaper q (m^-1)	2500-grit Sandpaper PSD (m^3)		2000-grit Sandpaper q (m^-1)	2000-grit Sandpaper PSD (m^3)
92020.15475	5.10894E-20		92020.15475	9.31201E-20		92020.15475	1.18599E-18		92020.15475	4.06322E-18		92020.15475	7.36316E-18		92020.15475	9.35386E-18
108139.391	4.00762E-20		108139.391	9.52547E-20		108139.391	1.16326E-18		108139.391	4.0012E-18		108139.391	7.4711E-18		108139.391	9.59787E-18
124258.6273	3.30533E-20		124258.6273	9.50646E-20		124258.6273	1.16816E-18		124258.6273	3.99206E-18		124258.6273	7.6468E-18		124059.2808	1.0299E-17
140377.8636	2.76509E-20		140377.8636	9.48526E-20		140377.8636	1.17545E-18		140377.8636	3.94983E-18		140377.8636	7.79946E-18		138387.4908	1.06903E-17
156061.7052	2.46123E-20		156061.7052	1.01737E-19		156061.7052	1.48363E-18		156061.7052	4.93937E-18		156061.7052	7.587E-18		152715.7009	1.09317E-17
170389.9152	2.08738E-20		170389.9152	1.01239E-19		170389.9152	1.49014E-18		170389.9152	4.95471E-18		170389.9152	7.61161E-18		167043.9109	1.09632E-17
184718.1253	1.81218E-20		184718.1253	1.00255E-19		184718.1253	1.49118E-18		184718.1253	4.94636E-18		184718.1253	7.69782E-18		181372.1209	1.10201E-17
200159.5458	1.51444E-20		200159.5458	8.81135E-20		200159.5458	8.42431E-19		200159.5458	3.49581E-18		200159.5458	6.77417E-18		196813.5415	8.43386E-18
216278.7821	1.33492E-20		216278.7821	8.5766E-20		216278.7821	8.3041E-19		216278.7821	3.41057E-18		216278.7821	6.84959E-18		212836.2909	8.48492E-18
232398.0184	1.22057E-20		232398.0184	8.41518E-20		232398.0184	8.06207E-19		232398.0184	3.36905E-18		232398.0184	6.81143E-18		227164.501	8.49023E-18
248517.2547	1.15584E-20		248517.2547	8.12129E-20		248517.2547	7.79133E-19		248517.2547	3.31873E-18		248517.2547	6.77826E-18		241492.711	8.3676E-18
264636.491	1.11386E-20		264636.491	7.79607E-20		264636.491	7.60976E-19		264636.491	3.25358E-18		264636.491	6.62273E-18		255820.921	8.11797E-18
279207.122	1.14342E-20		279207.122	7.84532E-20		279207.122	7.77733E-19		279207.122	3.35506E-18		279207.122	5.93712E-18		270348.4776	7.49819E-18
293535.3321	1.11343E-20		293535.3321	7.54106E-20		293535.3321	7.50633E-19		293535.3321	3.31294E-18		293535.3321	5.69423E-18		286267.5258	6.81157E-18
308298.9368	9.15128E-21		308298.9368	6.37848E-20		308298.9368	4.15455E-19		308298.9368	2.22484E-18		308298.9368	5.92744E-18		300595.7358	6.43876E-18
324418.1731	8.68198E-21		324418.1731	5.9393E-20		324418.1731	3.79885E-19		324418.1731	2.13351E-18		324418.1731	5.80555E-18		314923.9459	6.22982E-18
340537.4094	8.20554E-21		340537.4094	5.4494E-20		340537.4094	3.46196E-19		340537.4094	2.01588E-18		340537.4094	5.70711E-18		329252.1559	5.98853E-18
356656.6457	7.79686E-21		356656.6457	4.94119E-20		356656.6457	3.1939E-19		356656.6457	1.92282E-18		356656.6457	5.46731E-18		343580.3659	5.73029E-18
372775.882	7.42407E-21		372775.882	4.40098E-20		372775.882	2.97686E-19		372775.882	1.83029E-18		372775.882	5.27932E-18		358005.0628	5.43444E-18
388024.3288	7.39898E-21		388024.3288	3.89619E-20		388024.3288	2.79675E-19		388024.3288	1.67695E-18		388024.3288	4.70514E-18		374064.5139	4.75109E-18
402352.5389	6.92239E-21		402352.5389	3.5089E-20		402352.5389	2.63681E-19		402352.5389	1.56019E-18		402352.5389	4.50613E-18		388392.724	4.41195E-18
416680.7489	6.54637E-21		416680.7489	3.12159E-20		416680.7489	2.36909E-19		416680.7489	1.46176E-18		416680.7489	4.29336E-18		402720.934	4.09619E-18
432557.5642	5.65923E-21		432557.5642	2.43739E-20		432557.5642	1.69723E-19		432557.5642	1.13885E-18		432557.5642	4.57159E-18		417049.1441	3.74212E-18
448676.8005	5.2803E-21		448676.8005	2.10316E-20		448676.8005	1.44849E-19		448676.8005	1.02205E-18		448676.8005	4.3584E-18		431577.5422	3.77202E-18
464796.0368	4.92969E-21		464796.0368	1.851E-20		464796.0368	1.32387E-19		464796.0368	9.11157E-19		464796.0368	4.0733E-18		447164.8969	3.27939E-18
480915.273	4.59698E-21		480915.273	1.64527E-20		480915.273	1.19152E-19		480915.273	8.22673E-19		480915.273	3.79358E-18		461493.1069	3.10296E-18
496841.5356	4.4407E-21		496841.5356	1.49712E-20		496841.5356	1.0368E-19		496841.5356	7.5073E-19		496841.5356	3.22934E-18		475821.317	2.95823E-18
511169.7457	4.17502E-21		511169.7457	1.32938E-20		511169.7457	9.42403E-20		511169.7457	7.14925E-19		511169.7457	2.97299E-18		490149.527	2.75164E-18
525497.9557	3.91016E-21		525497.9557	1.18724E-20		525497.9557	8.35833E-20		525497.9557	6.6346E-19		525497.9557	2.71109E-18		504477.737	2.53353E-18
540696.9552	3.2435E-21		540696.9552	1.00357E-20		540696.9552	7.09797E-20		540696.9552	6.22358E-19		540696.9552	2.90753E-18		517808.6601	2.50093E-18
556816.1915	2.97996E-21		556816.1915	8.75931E-21		556816.1915	6.05982E-20		556816.1915	5.54109E-19		556816.1915	2.67371E-18		532136.8702	2.32836E-18
571290.3357	2.75554E-21		571290.3357	8.33816E-21		571290.3357	6.21814E-20		571290.3357	5.40194E-19		571290.3357	2.46275E-18		546465.0802	2.19029E-18
585618.5457	2.52606E-21		585618.5457	7.59757E-21		585618.5457	5.67415E-20		585618.5457	4.9861E-19		585618.5457	2.28122E-18		560793.2902	2.06583E-18
599946.7558	2.33636E-21		599946.7558	6.84069E-21		599946.7558	5.2653E-20		599946.7558	4.60088E-19		599946.7558	2.12698E-18		573476.4082	1.82071E-18
614274.9658	2.16775E-21		614274.9658	6.21042E-21		614274.9658	4.8558E-20		614274.9658	4.38119E-19		614274.9658	1.96925E-18		586545.4736	1.97189E-18
627296.9916	2.17954E-21		627296.9916	5.93656E-21		627296.9916	4.41713E-20		627296.9916	4.06717E-19		627296.9916	1.66693E-18		600873.6836	1.80596E-18
640027.1491	1.89526E-21		640027.1491	5.11636E-21		640027.1491	4.06496E-20		640027.1491	3.89718E-19		640027.1491	1.77161E-18		613433.6498	1.49252E-18
654355.3592	1.78658E-21		654355.3592	4.61033E-21		654355.3592	3.66941E-20		654355.3592	3.55181E-19		654355.3592	1.64934E-18		625970.8336	1.35554E-18
668683.5692	1.70093E-21		668683.5692	4.23327E-21		668683.5692	3.37597E-20		668683.5692	3.30601E-19		668683.5692	1.55066E-18		638508.0174	1.25723E-18
683011.7792	1.66233E-21		683011.7792	3.92261E-21		683011.7792	3.14945E-20		683011.7792	3.07306E-19		683011.7792	1.43117E-18		652102.2733	1.34982E-18
697339.9893	1.61412E-21		697339.9893	3.61016E-21		697339.9893	2.94587E-20		697339.9893	2.84355E-19		697339.9893	1.30763E-18		666430.4834	1.25078E-18
713313.2914	1.52761E-21		713313.2914	2.8178E-21		713313.2914	1.85285E-20		713313.2914	2.25759E-19		713313.2914	1.21405E-18		679791.4171	1.19025E-18
728804.1593	1.63028E-21		728804.1593	2.74187E-21		728804.1593	1.62942E-20		728804.1593	1.98839E-19		728804.1593	1.02193E-18		692328.6008	1.10089E-18
743132.3693	1.58777E-21		743132.3693	2.51906E-21		743132.3693	1.49125E-20		743132.3693	1.80555E-19		743132.3693	8.86908E-19		706510.8767	1.14736E-18
757460.5793	1.54131E-21		757460.5793	2.32287E-21		757460.5793	1.33343E-20		757460.5793	1.61562E-19		757460.5793	7.98348E-19		720839.0868	1.04352E-18
773094.9736	1.33691E-21		773094.9736	1.85289E-21		773094.9736	1.22197E-20		773094.9736	1.5128E-19		773094.9736	8.56211E-19		735167.2968	9.53124E-19
789214.2099	1.26352E-21		789214.2099	1.67271E-21		789214.2099	1.09844E-20		789214.2099	1.36049E-19		789214.2099	7.92709E-19		749547.5336	9.87606E-19
805333.4462	1.19434E-21		805333.4462	1.56599E-21		805333.4462	1.00327E-20		805333.4462	1.22821E-19		805333.4462	7.21909E-19		763875.7437	9.25369E-19
821452.6825	1.15131E-21		821452.6825	1.4517E-21		821452.6825	9.14944E-21		821452.6825	1.1221E-19		821452.6825	6.50352E-19		778203.9537	8.68567E-19
837571.9188	1.0919E-21		837571.9188	1.32308E-21		837571.9188	8.34548E-21		837571.9188	1.02213E-19		837571.9188	6.01323E-19		792532.1637	8.08074E-19
851949.5761	1.2191E-21		851949.5761	1.42604E-21		851949.5761	7.37415E-21		851949.5761	9.0055E-20		851949.5761	5.08053E-19		806165.8473	7.08366E-19
866277.7861	1.17033E-21		866277.7861	1.3324E-21		866277.7861	6.68549E-21		866277.7861	8.24688E-20		866277.7861	4.61473E-19		819670.3074	6.14927E-19
881234.3646	9.59046E-22		881234.3646	1.02406E-21		881234.3646	6.5894E-21		881234.3646	8.11372E-20		881234.3646	4.89318E-19		833998.5175	5.60722E-19
897353.6009	9.09576E-22		897353.6009	9.33424E-22		897353.6009	5.93056E-21		897353.6009	7.38525E-20		897353.6009	4.49521E-19		848326.7275	5.12431E-19
913472.8372	8.66157E-22		913472.8372	8.50881E-22		913472.8372	5.42169E-21		913472.8372	6.63549E-20		913472.8372	4.1102E-19		862654.9375	4.7177E-19
929592.0735	8.26463E-22		929592.0735	7.7724E-22		929592.0735	5.03979E-21		929592.0735	5.98472E-20		929592.0735	3.6963E-19		876147.3766	4.03592E-19
945711.3098	7.92959E-22		945711.3098	7.20031E-22		945711.3098	4.58137E-21		945711.3098	5.32269E-20		945711.3098	3.38169E-19		890400.7774	3.84668E-19
960766.7829	9.1821E-22		960766.7829	8.13126E-22		960766.7829	3.94717E-21		960766.7829	4.74639E-20		960766.7829	2.85694E-19		904728.9875	3.40145E-19
975094.9929	8.85333E-22		975094.9929	7.75104E-22		975094.9929	3.64441E-21		975094.9929	4.20904E-20		975094.9929	2.58297E-19		919057.1975	3.02E-19
989423.203	8.56255E-22		989423.203	7.43305E-22		989423.203	3.41213E-21		989423.203	3.79947E-20		989423.203	2.20141E-19		933385.4076	2.6795E-19
1005492.992	6.36066E-22		1005492.992	5.18076E-22		1005492.992	3.31628E-21		1005492.992	3.68756E-20		1005492.992	2.34748E-19		948408.1441	2.86148E-19
1021612.228	6.01192E-22		1021612.228	4.85209E-22		1021612.228	3.11602E-21		1021612.228	3.33786E-20		1021612.228	2.1373E-19		963463.6172	2.6184E-19
1037731.465	5.69838E-22		1037731.465	4.56731E-22		1037731.465	2.87322E-21		1037731.465	3.04196E-20		1037731.465	1.95275E-19		977791.8272	2.35234E-19
1053850.701	5.42628E-22		1053850.701	4.34203E-22		1053850.701	2.68584E-21		1053850.701	2.80505E-20		1053850.701	1.75375E-19		992120.0372	2.17676E-19
1069583.99	6.36065E-22		1069583.99	5.21736E-22		1069583.99	2.41519E-21		1069583.99	2.57527E-20		1069583.99	1.4686E-19		1006448.247	1.99412E-19
1083912.2	6.17876E-22		1083912.2	5.08542E-22		1083912.2	2.20463E-21		1083912.2	2.38784E-20		1083912.2	1.33476E-19		1021452.971	2.21545E-19
1098240.41	6.05431E-22		1098240.41	4.94029E-22		1098240.41	2.0053E-21		1098240.41	2.22735E-20		1098240.41	1.17791E-19		1035781.181	2.04901E-19
1113632.383	4.42292E-22		1113632.383	3.3739E-22		1113632.383	1.98968E-21		1113632.383	2.12517E-20		1113632.383	1.24148E-19		1050109.391	1.91813E-19
1129751.619	4.32632E-22		1129751.619	3.20435E-22		1129751.619	1.85649E-21		1129751.619	1.98528E-20		1129751.619	1.06946E-19		1064437.601	1.7913E-19
1145870.856	4.25346E-22		1145870.856	3.07144E-22		1145870.856	1.72958E-21		1145870.856	1.84172E-20		1145870.856	9.52924E-20		1078765.811	1.67375E-19
1161990.092	4.23223E-22		1161990.092	2.96841E-22		1161990.092	1.57466E-21		1161990.092	1.72172E-20		1161990.092	8.41529E-20		1093094.021	1.55406E-19
1178109.328	4.23593E-22		1178109.328	2.86103E-22		1178109.328	1.4335E-21		1178109.328	1.61366E-20		1178109.328	7.37434E-20		1106718.051	1.31428E-19
1192729.407	5.01769E-22		1192729.407	5.762E-22		1192729.407	2.80736E-21		1192729.407	2.37597E-20		1192729.407	8.61161E-20		1121046.261	1.19656E-19
1205558.459	5.86944E-22		1205558.459	6.44281E-22		1205558.459	2.70295E-21		1205558.459	2.3094E-20		1205558.459	7.51674E-20		1135374.471	1.0817E-19
1218481.59	4.68158E-22		1218481.59	5.29738E-22		1218481.59	2.71642E-21		1218481.59	2.23191E-20		1218481.59	7.8186E-20		1149702.681	9.83587E-20
1232809.8	4.66403E-22		1232809.8	5.18575E-22		1232809.8	2.64463E-21		1232809.8	2.16184E-20		1232809.8	7.15656E-20		1164190.148	7.84866E-20
1247138.01	4.61535E-22		1247138.01	5.09333E-22		1247138.01	2.57772E-21		1247138.01	2.09652E-20		1247138.01	6.62837E-20		1178641.209	6.63777E-20
1261466.22	4.53951E-22		1261466.22	5.03005E-22		1261466.22	2.52302E-21		1261466.22	2.03537E-20		1261466.22	6.13276E-20		1192969.419	5.80789E-20
1275794.43	4.45581E-22		1275794.43	4.98204E-22		1275794.43	2.47614E-21		1275794.43	1.98345E-20		1275794.43	5.66477E-20		1205798.471	5.99978E-20
1290122.64	4.3565E-22		1290122.64	4.92227E-22		1290122.64	2.42812E-21		1290122.64	1.94024E-20		1290122.64	5.30194E-20		1218335.655	5.56322E-20
1303629.508	5.0291E-22		1303629.508	5.51219E-22		1303629.508	2.35779E-21		1303629.508	1.87666E-20		1303629.508	4.80209E-20		1230872.838	5.10975E-20
1316166.692	4.9099E-22		1316166.692	5.46194E-22		1316166.692	2.33209E-21		1316166.692	1.84766E-20		1316166.692	4.54591E-20		1244843.142	5.06793E-20
1330203.033	3.99517E-22		1330203.033	2.40051E-22		1330203.033	8.5605E-22		1330203.033	9.38046E-21		1330203.033	2.21339E-20		1257380.325	4.60244E-20
1346030.401	2.99698E-22		1346030.401	1.55426E-22		1346030.401	8.63889E-22		1346030.401	8.84953E-21		1346030.401	2.31641E-20		1269917.509	4.2109E-20
1362149.638	2.84332E-22		1362149.638	1.5163E-22		1362149.638	8.40284E-22		1362149.638	8.54145E-21		1362149.638	2.07335E-20		1282454.693	3.9255E-20
1378268.874	2.69363E-22		1378268.874	1.48105E-22		1378268.874	8.03566E-22		1378268.874	8.26608E-21		1378268.874	1.85617E-20		1294991.877	3.69324E-20
1394388.11	2.5593E-22		1394388.11	1.44609E-22		1394388.11	7.73235E-22		1394388.11	7.98097E-21		1394388.11	1.65855E-20		1308691.053	4.586E-20
1410363.82	3.15621E-22		1410363.82	1.97725E-22		1410363.82	7.20431E-22		1410363.82	7.86151E-21		1410363.82	1.41146E-20		1321228.237	4.37166E-20
1424692.03	3.05196E-22		1424692.03	1.9389E-22		1424692.03	6.98626E-22		1424692.03	7.63299E-21		1424692.03	1.26742E-20		1335264.579	3.37785E-20
1439020.24	2.97712E-22		1439020.24	1.91274E-22		1439020.24	6.76089E-22		1439020.24	7.44867E-21		1439020.24	1.10862E-20		1349592.789	3.09404E-20
1454169.792	2.13602E-22		1454169.792	1.24372E-22		1454169.792	6.89394E-22		1454169.792	7.3851E-21		1454169.792	1.13769E-20		1363920.999	2.87103E-20
1470289.029	2.10344E-22		1470289.029	1.21995E-22		1470289.029	6.73138E-22		1470289.029	7.16223E-21		1470289.029	9.96299E-21		1378164.428	2.90882E-20
1486408.265	2.10015E-22		1486408.265	1.19135E-22		1486408.265	6.59458E-22		1486408.265	7.00831E-21		1486408.265	8.93071E-21		1392492.638	2.70952E-20
1502527.501	2.12058E-22		1502527.501	1.16219E-22		1502527.501	6.42696E-22		1502527.501	6.78137E-21		1502527.501	7.79636E-21		1406820.848	2.56463E-20
1518646.738	2.16095E-22		1518646.738	1.13397E-22		1518646.738	6.25916E-22		1518646.738	6.57537E-21		1518646.738	6.8138E-21		1421149.058	2.44469E-20
1533509.237	2.75554E-22		1533509.237	1.56562E-22		1533509.237	5.88259E-22		1533509.237	6.37517E-21		1533509.237	5.77698E-21		1435477.268	2.3287E-20
1547837.447	2.81191E-22		1547837.447	1.54794E-22		1547837.447	5.7381E-22		1547837.447	6.23371E-21		1547837.447	5.09525E-21		1448888.723	1.42458E-20
1562309.183	2.14874E-22		1562309.183	9.64613E-23		1562309.183	5.9162E-22		1562309.183	5.97507E-21		1562309.183	5.13597E-21		1463216.933	1.31285E-20
1578428.42	2.19966E-22		1578428.42	9.53029E-23		1578428.42	5.76853E-22		1578428.42	5.83155E-21		1578428.42	4.55647E-21		1477545.143	1.19978E-20
1594547.656	2.23537E-22		1594547.656	9.3559E-23		1594547.656	5.61921E-22		1594547.656	5.64978E-21		1594547.656	4.15862E-21		1491873.353	1.11808E-20
1610666.892	2.25057E-22		1610666.892	9.20543E-23		1610666.892	5.4621E-22		1610666.892	5.46972E-21		1610666.892	3.75101E-21		1506201.563	1.0623E-20
1626786.129	2.24261E-22		1626786.129	9.04965E-23		1626786.129	5.28747E-22		1626786.129	5.30145E-21		1626786.129	3.39339E-21		1519816.932	1.0256E-20
1642326.444	2.68909E-22		1642326.444	1.25411E-22		1642326.444	4.93135E-22		1642326.444	5.04291E-21		1642326.444	3.04538E-21		1534145.142	9.69552E-21
1656654.654	2.64865E-22		1656654.654	1.23998E-22		1656654.654	4.83491E-22		1656654.654	4.94293E-21		1656654.654	2.76882E-21		1548473.352	8.93962E-21
1670982.864	2.59346E-22		1670982.864	1.22728E-22		1670982.864	4.71842E-22		1670982.864	4.82987E-21		1670982.864	2.55396E-21		1562801.562	8.30422E-21
1686567.811	1.98436E-22		1686567.811	7.65201E-23		1686567.811	4.87203E-22		1686567.811	4.71304E-21		1686567.811	2.54463E-21		1577129.772	7.73084E-21
1702687.047	1.91042E-22		1702687.047	7.52668E-23		1702687.047	4.7423E-22		1702687.047	4.59508E-21		1702687.047	2.34068E-21		1592267.546	7.98998E-21
1718806.283	1.83237E-22		1718806.283	7.41563E-23		1718806.283	4.61634E-22		1718806.283	4.47905E-21		1718806.283	2.17082E-21		1606595.756	7.48257E-21
1734925.52	1.75604E-22		1734925.52	7.32426E-23		1734925.52	4.49948E-22		1734925.52	4.35858E-21		1734925.52	2.01782E-21		1620923.966	7.11264E-21
1751044.756	1.68737E-22		1751044.756	7.24865E-23		1751044.756	4.39313E-22		1751044.756	4.29818E-21		1751044.756	1.87368E-21		1635252.176	6.7597E-21
1765471.861	1.97592E-22		1765471.861	1.05084E-22		1765471.861	4.09906E-22		1765471.861	4.18315E-21		1765471.861	1.74109E-21		1649580.386	6.49831E-21
1779800.071	1.93024E-22		1779800.071	1.04544E-22		1779800.071	4.02739E-22		1779800.071	4.13317E-21		1779800.071	1.65504E-21		1664073.994	6.02407E-21
1794707.202	1.4218E-22		1794707.202	6.79533E-23		1794707.202	4.13695E-22		1794707.202	4.15553E-21		1794707.202	1.62326E-21		1678402.204	5.84671E-21
1810826.438	1.39628E-22		1810826.438	6.73296E-23		1810826.438	4.03838E-22		1810826.438	4.07264E-21		1810826.438	1.51688E-21		1692730.414	5.6965E-21
1825592.451	1.62367E-22		1825592.451	1.62292E-22		1825592.451	5.13219E-22		1825592.451	4.51105E-21		1825592.451	3.11834E-21		1707058.624	5.52264E-21
1839920.661	1.62217E-22		1839920.661	1.61758E-22		1839920.661	5.03406E-22		1839920.661	4.44093E-21		1839920.661	3.04415E-21		1721386.834	5.38985E-21
1854248.871	1.63447E-22		1854248.871	1.61612E-22		1854248.871	4.94278E-22		1854248.871	4.39204E-21		1854248.871	2.98879E-21		1736023.641	5.06794E-21
1868577.081	1.65544E-22		1868577.081	1.61281E-22		1868577.081	4.8695E-22		1868577.081	4.35334E-21		1868577.081	2.94214E-21		1750351.851	4.94215E-21
1881890.975	1.94714E-22		1881890.975	1.86755E-22		1881890.975	4.62883E-22		1881890.975	4.22172E-21		1881890.975	2.905E-21		1764680.061	4.83089E-21
1894428.159	1.97315E-22		1894428.159	1.86382E-22		1894428.159	4.55419E-22		1894428.159	4.13521E-21		1894428.159	2.85971E-21		1779008.271	4.70222E-21
1908657.474	1.64944E-22		1908657.474	1.52606E-22		1908657.474	4.6909E-22		1908657.474	4.15093E-21		1908657.474	2.84216E-21		1793336.481	4.54248E-21
1922985.684	1.6649E-22		1922985.684	1.52478E-22		1922985.684	4.61301E-22		1922985.684	4.09717E-21		1922985.684	2.81228E-21		1807985.69	3.94391E-21
1937313.894	1.66761E-22		1937313.894	1.52016E-22		1937313.894	4.56133E-22		1937313.894	4.05643E-21		1937313.894	2.77365E-21		1822313.9	3.79404E-21
1951642.104	1.65493E-22		1951642.104	1.51497E-22		1951642.104	4.51583E-22		1951642.104	4.01959E-21		1951642.104	2.74978E-21		1835288.887	4.92158E-21
1967323.538	1.39014E-22		1967323.538	5.53504E-23		1967323.538	3.28462E-22		1967323.538	3.47335E-21		1967323.538	1.03387E-21		1847826.07	4.83094E-21
1983106.274	1.63855E-22		1983106.274	7.69001E-23		1983106.274	3.07326E-22		1983106.274	3.27209E-21		1983106.274	1.01361E-21		1860363.254	4.73028E-21
1997434.484	1.60036E-22		1997434.484	7.62572E-23		1997434.484	3.03558E-22		1997434.484	3.20833E-21		1997434.484	9.7549E-22		1873205.216	4.11886E-21
2011762.694	1.55724E-22		2011762.694	7.57381E-23		2011762.694	2.99805E-22		2011762.694	3.16157E-21		2011762.694	9.58055E-22		1886803.603	6.56305E-21
2027105.22	1.24897E-22		2027105.22	4.91454E-23		2027105.22	3.1426E-22		2027105.22	3.20599E-21		2027105.22	9.43286E-22		1899340.786	6.47933E-21
2043224.457	1.2126E-22		2043224.457	4.86342E-23		2043224.457	3.10473E-22		2043224.457	3.15677E-21		2043224.457	9.25273E-22		1911877.97	6.41482E-21
2059343.693	1.18529E-22		2059343.693	4.80128E-23		2059343.693	3.06744E-22		2059343.693	3.1004E-21		2059343.693	9.12342E-22		1924415.154	6.37956E-21
2075462.929	1.16971E-22		2075462.929	4.72557E-23		2075462.929	3.04303E-22		2075462.929	3.04653E-21		2075462.929	8.99625E-22		1937598.387	6.25113E-21
2091582.165	1.16528E-22		2091582.165	4.68187E-23		2091582.165	3.01083E-22		2091582.165	2.97533E-21		2091582.165	8.9014E-22		1950866.518	6.59735E-21
2106251.691	1.36464E-22		2106251.691	6.43476E-23		2106251.691	2.8205E-22		2106251.691	2.79944E-21		2106251.691	8.74298E-22		1964756.925	5.33171E-21
2120579.901	1.37807E-22		2120579.901	6.41071E-23		2120579.901	2.79855E-22		2120579.901	2.72962E-21		2120579.901	8.62411E-22		1979085.135	5.29954E-21
2135244.611	1.11147E-22		2135244.611	4.16357E-23		2135244.611	2.94493E-22		2135244.611	2.8143E-21		2135244.611	8.43742E-22		1993413.345	5.27965E-21
2151363.848	1.11885E-22		2151363.848	4.159E-23		2151363.848	2.91768E-22		2151363.848	2.76464E-21		2151363.848	8.33478E-22		2007741.555	5.25939E-21
2167483.084	1.12009E-22		2167483.084	4.15512E-23		2167483.084	2.88443E-22		2167483.084	2.70436E-21		2167483.084	8.17334E-22		2021652.957	2.72346E-21
2183602.32	1.11171E-22		2183602.32	4.14671E-23		2183602.32	2.86187E-22		2183602.32	2.65529E-21		2183602.32	7.9864E-22		2035981.167	2.70523E-21
2199721.556	1.09323E-22		2199721.556	4.15847E-23		2199721.556	2.8304E-22		2199721.556	2.61534E-21		2199721.556	7.85271E-22		2050309.377	2.67091E-21
2215068.898	1.22897E-22		2215068.898	5.90402E-23		2215068.898	2.64845E-22		2215068.898	2.48538E-21		2215068.898	7.61493E-22		2064637.587	2.61339E-21
2229397.108	1.19705E-22		2229397.108	5.9273E-23		2229397.108	2.59295E-22		2229397.108	2.43978E-21		2229397.108	7.44474E-22		2078660.06	2.53182E-21
2243725.318	1.16402E-22		2243725.318	5.95181E-23		2243725.318	2.5548E-22		2243725.318	2.40894E-21		2243725.318	7.33886E-22		2092257.323	2.1078E-21
2259503.239	9.41805E-23		2259503.239	4.18379E-23		2259503.239	2.67964E-22		2259503.239	2.48893E-21		2259503.239	7.29398E-22		2106585.533	2.07688E-21
2275622.475	9.21272E-23		2275622.475	4.19518E-23		2275622.475	2.62997E-22		2275622.475	2.4605E-21		2275622.475	7.23786E-22		2120913.743	2.02585E-21
2291741.711	9.12046E-23		2291741.711	4.21585E-23		2291741.711	2.56802E-22		2291741.711	2.4378E-21		2291741.711	7.19987E-22		2135241.953	1.9748E-21
2307860.947	9.15705E-23		2307860.947	4.1982E-23		2307860.947	2.52869E-22		2307860.947	2.42361E-21		2307860.947	7.15696E-22		2149570.163	1.92837E-21
2323886.105	1.04927E-22		2323886.105	5.72573E-23		2323886.105	2.37451E-22		2323886.105	2.26312E-21		2323886.105	6.94454E-22		2163933.419	1.17312E-20
2338214.315	1.07125E-22		2338214.315	5.72724E-23		2338214.315	2.33915E-22		2338214.315	2.24808E-21		2338214.315	6.88162E-22		2178261.629	1.16976E-20
2352542.525	1.09806E-22		2352542.525	5.71167E-23		2352542.525	2.30653E-22		2352542.525	2.22919E-21		2352542.525	6.79997E-22		2192589.839	1.16765E-20
2367642.63	9.60986E-23		2367642.63	3.96653E-23		2367642.63	2.41466E-22		2367642.63	2.29469E-21		2367642.63	6.78337E-22		2206918.049	1.16701E-20
2383761.866	9.79714E-23		2383761.866	3.95272E-23		2383761.866	2.3958E-22		2383761.866	2.2849E-21		2383761.866	6.69247E-22		2221551.996	1.16909E-20
2399881.102	9.88832E-23		2399881.102	3.93413E-23		2399881.102	2.37523E-22		2399881.102	2.26771E-21		2399881.102	6.59514E-22		2236362.346	1.19195E-20
2416000.339	9.84264E-23		2416000.339	3.92212E-23		2416000.339	2.32857E-22		2416000.339	2.23857E-21		2416000.339	6.47767E-22		2250690.556	1.18894E-20
2432119.575	9.64258E-23		2432119.575	3.89112E-23		2432119.575	2.30861E-22		2432119.575	2.21332E-21		2432119.575	6.37414E-22		2265018.766	1.18698E-20
2447031.521	1.10913E-22		2447031.521	7.88352E-23		2447031.521	2.74887E-22		2447031.521	2.285E-21		2447031.521	1.15281E-21		2279346.976	1.18576E-20
2460152.442	1.21476E-22		2460152.442	9.38322E-23		2460152.442	2.61234E-22		2460152.442	2.12677E-21		2460152.442	1.12661E-21		2293675.186	1.1843E-20
2472783.705	1.05301E-22		2472783.705	7.82348E-23		2472783.705	2.72809E-22		2472783.705	2.25326E-21		2472783.705	1.13268E-21		2307578.837	1.91755E-21
2487111.915	1.00543E-22		2487111.915	7.79483E-23		2487111.915	2.70046E-22		2487111.915	2.22029E-21		2487111.915	1.12504E-21		2321907.047	1.89615E-21
2501440.125	9.56003E-23		2501440.125	7.756E-23		2501440.125	2.67784E-22		2501440.125	2.18807E-21		2501440.125	1.11984E-21		2336235.257	1.87222E-21
2515768.335	9.09853E-23		2515768.335	7.72272E-23		2515768.335	2.6668E-22		2515768.335	2.16942E-21		2515768.335	1.1138E-21		2350563.468	1.84764E-21
2530096.545	8.72192E-23		2530096.545	7.67722E-23		2530096.545	2.64706E-22		2530096.545	2.13655E-21		2530096.545	1.10916E-21		2363996.329	1.74074E-21
2544424.755	8.46398E-23		2544424.755	7.62903E-23		2544424.755	2.6156E-22		2544424.755	2.11083E-21		2544424.755	1.10773E-21		2377842.399	1.48347E-21
2558223.491	9.41355E-23		2558223.491	8.82309E-23		2558223.491	2.4989E-22		2558223.491	1.96731E-21		2558223.491	1.08268E-21		2392170.609	1.47769E-21
2570760.675	9.37566E-23		2570760.675	8.79559E-23		2570760.675	2.47793E-22		2570760.675	1.9502E-21		2570760.675	1.07917E-21		2406498.819	1.4607E-21
2584505.148	7.67502E-23		2584505.148	4.71693E-23		2584505.148	2.01239E-22		2584505.148	1.83637E-21		2584505.148	5.52757E-22		2420827.029	1.43535E-21
2600040.648	6.36225E-23		2600040.648	3.15918E-23		2600040.648	2.11367E-22		2600040.648	1.94758E-21		2600040.648	5.69237E-22		2434875.654	1.32292E-21
2616159.884	6.55067E-23		2616159.884	3.11057E-23		2616159.884	2.08172E-22		2616159.884	1.93627E-21		2616159.884	5.62895E-22		2448948.983	1.35876E-21
2632279.121	6.82783E-23		2632279.121	3.0543E-23		2632279.121	2.06007E-22		2632279.121	1.93179E-21		2632279.121	5.58229E-22		2462069.903	1.64244E-21
2648398.357	7.14933E-23		2648398.357	3.01457E-23		2648398.357	2.04964E-22		2648398.357	1.92779E-21		2648398.357	5.50332E-22		2474607.087	1.62014E-21
2664517.593	7.473E-23		2664517.593	2.97816E-23		2664517.593	2.02201E-22		2664517.593	1.91968E-21		2664517.593	5.44221E-22		2487144.271	1.59803E-21
2678994.145	8.46732E-23		2678994.145	4.10022E-23		2678994.145	1.89621E-22		2678994.145	1.77905E-21		2678994.145	5.19626E-22		2500576.803	1.67179E-21
2693322.355	8.71286E-23		2693322.355	4.07053E-23		2693322.355	1.87215E-22		2693322.355	1.76918E-21		2693322.355	5.13349E-22		2514035.913	7.60198E-21
2708180.039	7.79884E-23		2708180.039	2.80996E-23		2708180.039	1.9538E-22		2708180.039	1.87712E-21		2708180.039	5.29532E-22		2526573.097	7.58406E-21
2724299.275	7.90419E-23		2724299.275	2.77215E-23		2724299.275	1.93238E-22		2724299.275	1.86975E-21		2724299.275	5.22874E-22		2539110.281	7.57945E-21
2740418.512	7.9005E-23		2740418.512	2.74738E-23		2740418.512	1.90242E-22		2740418.512	1.85836E-21		2740418.512	5.10714E-22		2551647.465	7.57964E-21
2756537.748	7.79798E-23		2756537.748	2.717E-23		2756537.748	1.87099E-22		2756537.748	1.84485E-21		2756537.748	5.03854E-22		2564464.234	7.66916E-21
2772656.984	7.61917E-23		2772656.984	2.70272E-23		2772656.984	1.85008E-22		2772656.984	1.82079E-21		2772656.984	5.02838E-22		2577881.86	7.77806E-21
2787811.352	8.28142E-23		2787811.352	3.75252E-23		2787811.352	1.73264E-22		2787811.352	1.67378E-21		2787811.352	4.77327E-22		2591626.333	7.46601E-21
2802139.562	8.03154E-23		2802139.562	3.75797E-23		2802139.562	1.70297E-22		2802139.562	1.65203E-21		2802139.562	4.73728E-22		2605954.543	7.46045E-21
2816467.772	7.7952E-23		2816467.772	3.74743E-23		2816467.772	1.68354E-22		2816467.772	1.62927E-21		2816467.772	4.66553E-22		2620282.753	7.45605E-21
2832438.666	6.89824E-23		2832438.666	2.5845E-23		2832438.666	1.76361E-22		2832438.666	1.73026E-21		2832438.666	4.77466E-22		2634610.963	7.44251E-21
2848557.903	6.7519E-23		2848557.903	2.57077E-23		2848557.903	1.7505E-22		2848557.903	1.7001E-21		2848557.903	4.73241E-22		2648550.679	1.44867E-21
2864677.139	6.68475E-23		2864677.139	2.5422E-23		2864677.139	1.73295E-22		2864677.139	1.67654E-21		2864677.139	4.69173E-22		2662878.889	1.445E-21
2880796.375	6.69524E-23		2880796.375	2.52676E-23		2880796.375	1.71372E-22		2880796.375	1.65214E-21		2880796.375	4.63694E-22		2677207.099	1.4279E-21
2896628.559	7.39088E-23		2896628.559	3.49214E-23		2896628.559	1.60945E-22		2896628.559	1.52011E-21		2896628.559	4.38884E-22		2691535.309	1.40963E-21
2910956.769	7.50738E-23		2910956.769	3.47891E-23		2910956.769	1.59153E-22		2910956.769	1.49724E-21		2910956.769	4.32309E-22		2705863.519	1.39283E-21
2925284.979	7.63432E-23		2925284.979	3.46534E-23		2925284.979	1.56986E-22		2925284.979	1.47607E-21		2925284.979	4.25492E-22		2719877.325	1.23571E-21
2940578.057	6.83826E-23		2940578.057	2.4E-23		2940578.057	1.63772E-22		2940578.057	1.57523E-21		2940578.057	4.38405E-22		2734205.535	1.22921E-21
2956697.294	6.87578E-23		2956697.294	2.36666E-23		2956697.294	1.6172E-22		2956697.294	1.54975E-21		2956697.294	4.31359E-22		2748533.745	1.22214E-21
2972816.53	6.83742E-23		2972816.53	2.34778E-23		2972816.53	1.61024E-22		2972816.53	1.52433E-21		2972816.53	4.26178E-22		2762861.955	1.20718E-21
2988935.766	6.71166E-23		2988935.766	2.32287E-23		2988935.766	1.59163E-22		2988935.766	1.50963E-21		2988935.766	4.25445E-22		2777190.165	1.19292E-21
3005055.003	6.50527E-23		3005055.003	2.30114E-23		3005055.003	1.57274E-22		3005055.003	1.49226E-21		3005055.003	4.20855E-22		2791112.92	3.89322E-21
3019773.976	6.99219E-23		3019773.976	3.20871E-23		3019773.976	1.48559E-22		3019773.976	1.37864E-21		3019773.976	3.92438E-22		2805441.13	3.87628E-21
3034102.186	6.70082E-23		3034102.186	3.19732E-23		3034102.186	1.47732E-22		3034102.186	1.35755E-21		3034102.186	3.9015E-22		2819769.34	3.86761E-21
3048717.448	5.78002E-23		3048717.448	2.20069E-23		3048717.448	1.55378E-22		3048717.448	1.4551E-21		3048717.448	4.10378E-22		2834097.55	3.85756E-21
3064836.685	5.50338E-23		3064836.685	2.1866E-23		3064836.685	1.53687E-22		3064836.685	1.44615E-21		3064836.685	4.05014E-22		2848425.76	3.84493E-21
3079894.566	6.15081E-23		3079894.566	3.98582E-23		3079894.566	1.8242E-22		3079894.566	1.45205E-21		3079894.566	6.00996E-22		2862335.071	4.83708E-21
3094222.776	5.96568E-23		3094222.776	3.97213E-23		3094222.776	1.81805E-22		3094222.776	1.4438E-21		3094222.776	5.98994E-22		2876663.281	4.8213E-21
3108550.986	5.87334E-23		3108550.986	3.97143E-23		3108550.986	1.81104E-22		3108550.986	1.43713E-21		3108550.986	5.94985E-22		2890991.491	4.8096E-21
3122879.196	5.87738E-23		3122879.196	3.96263E-23		3122879.196	1.79659E-22		3122879.196	1.43259E-21		3122879.196	5.92915E-22		2905319.701	4.79393E-21
3136484.958	6.30156E-23		3136484.958	4.77289E-23		3136484.958	1.71122E-22		3136484.958	1.32016E-21		3136484.958	5.65377E-22		2919647.911	4.77968E-21
3149022.142	6.43381E-23		3149022.142	4.75614E-23		3149022.142	1.70605E-22		3149022.142	1.31457E-21		3149022.142	5.58609E-22		2933964.297	2.07517E-21
3162959.589	5.84964E-23		3162959.589	3.81961E-23		3162959.589	1.76993E-22		3162959.589	1.40938E-21		3162959.589	5.79469E-22		2948292.507	2.06135E-21
3177287.799	6.02237E-23		3177287.799	3.80183E-23		3177287.799	1.75567E-22		3177287.799	1.40385E-21		3177287.799	5.76531E-22		2962620.717	2.04078E-21
3191616.009	6.19061E-23		3191616.009	3.78802E-23		3191616.009	1.74296E-22		3191616.009	1.39628E-21		3191616.009	5.74603E-22		2976948.927	2.02309E-21
3205944.219	6.33176E-23		3205944.219	3.77324E-23		3205944.219	1.73228E-22		3205944.219	1.38437E-21		3205944.219	5.75348E-22		2991277.137	2.01085E-21
3221333.785	5.56173E-23		3221333.785	1.94394E-23		3221333.785	1.42396E-22		3221333.785	1.36201E-21		3221333.785	3.71597E-22		3005831.022	9.71711E-22
3237408.389	5.92711E-23		3237408.389	2.72035E-23		3237408.389	1.34521E-22		3237408.389	1.24832E-21		3237408.389	3.45578E-22		3020159.232	9.63086E-22
3251736.599	5.99328E-23		3251736.599	2.70417E-23		3251736.599	1.33394E-22		3251736.599	1.23638E-21		3251736.599	3.40433E-22		3034487.442	9.49365E-22
3266064.809	6.02912E-23		3266064.809	2.69139E-23		3266064.809	1.32601E-22		3266064.809	1.22608E-21		3266064.809	3.38309E-22		3048815.652	9.40663E-22
3281115.467	5.71225E-23		3281115.467	1.86162E-23		3281115.467	1.3915E-22		3281115.467	1.32644E-21		3281115.467	3.57974E-22		3063143.862	9.29349E-22
3297234.703	5.74033E-23		3297234.703	1.85994E-23		3297234.703	1.37933E-22		3297234.703	1.32606E-21		3297234.703	3.563E-22		3078085.59	1.01652E-21
3313353.939	5.75985E-23		3313353.939	1.8574E-23		3313353.939	1.36593E-22		3313353.939	1.32261E-21		3313353.939	3.47855E-22		3091542.515	2.36184E-21
3329473.176	5.77358E-23		3329473.176	1.86361E-23		3329473.176	1.35113E-22		3329473.176	1.31837E-21		3329473.176	3.42897E-22		3104079.698	2.3603E-21
3345592.412	5.77807E-23		3345592.412	1.87009E-23		3345592.412	1.34071E-22		3345592.412	1.31181E-21		3345592.412	3.39737E-22		3116616.882	2.35303E-21
3360553.806	5.96355E-23		3360553.806	2.63232E-23		3360553.806	1.27383E-22		3360553.806	1.19731E-21		3360553.806	3.11862E-22		3129154.066	2.34829E-21
3374882.016	5.95367E-23		3374882.016	2.63524E-23		3374882.016	1.26571E-22		3374882.016	1.1897E-21		3374882.016	3.13467E-22		3143109.463	2.39126E-21
3389254.858	5.64384E-23		3389254.858	1.85511E-23		3389254.858	1.32427E-22		3389254.858	1.28779E-21		3389254.858	3.32877E-22		3155790.758	2.32438E-21
3405374.094	5.55013E-23		3405374.094	1.86474E-23		3405374.094	1.30896E-22		3405374.094	1.2871E-21		3405374.094	3.31514E-22		3168327.942	2.31912E-21
3421493.33	5.40369E-23		3421493.33	1.87076E-23		3421493.33	1.29494E-22		3421493.33	1.28122E-21		3421493.33	3.27922E-22		3180865.125	2.31619E-21
3437612.567	5.20467E-23		3437612.567	1.87417E-23		3437612.567	1.28335E-22		3437612.567	1.27295E-21		3437612.567	3.23817E-22		3193402.309	2.31536E-21
3453731.803	4.96168E-23		3453731.803	1.87573E-23		3453731.803	1.26694E-22		3453731.803	1.25533E-21		3453731.803	3.19568E-22		3207000.848	2.2314E-21
3469371.013	5.0772E-23		3469371.013	2.57782E-23		3469371.013	1.20413E-22		3469371.013	1.14117E-21		3469371.013	2.99579E-22		3220803.092	8.2292E-22
3483699.223	4.80939E-23		3483699.223	2.57612E-23		3483699.223	1.19484E-22		3483699.223	1.12616E-21		3483699.223	2.95494E-22		3235131.302	8.16619E-22
3498027.433	4.54894E-23		3498027.433	2.57285E-23		3498027.433	1.18688E-22		3498027.433	1.11268E-21		3498027.433	2.87294E-22		3249459.512	8.1201E-22
3513513.485	4.12233E-23		3513513.485	1.80223E-23		3513513.485	1.24004E-22		3513513.485	1.20415E-21		3513513.485	3.04357E-22		3263787.722	8.02846E-22
3529632.722	3.91297E-23		3529632.722	1.79574E-23		3529632.722	1.22978E-22		3529632.722	1.18686E-21		3529632.722	2.96571E-22		3278115.932	7.91157E-22
3545751.958	3.76464E-23		3545751.958	1.78322E-23		3545751.958	1.22282E-22		3545751.958	1.1708E-21		3545751.958	2.93844E-22		3292830.119	7.78633E-22
3561871.194	3.68576E-23		3561871.194	1.76916E-23		3561871.194	1.21837E-22		3561871.194	1.15358E-21		3561871.194	2.94023E-22		3307158.329	7.66522E-22
3577990.43	3.67665E-23		3577990.43	1.75683E-23		3577990.43	1.21065E-22		3577990.43	1.14234E-21		3577990.43	2.93324E-22		3321486.539	7.59968E-22
3592516.43	3.92044E-23		3592516.43	2.3605E-23		3592516.43	1.13895E-22		3592516.43	1.0373E-21		3592516.43	2.7173E-22		3335814.749	7.50333E-22
3606844.64	4.0057E-23		3606844.64	2.3444E-23		3606844.64	1.13407E-22		3606844.64	1.03514E-21		3606844.64	2.7102E-22		3350142.959	7.38668E-22
3621652.876	3.74104E-23		3621652.876	1.62707E-23		3621652.876	1.18565E-22		3621652.876	1.12859E-21		3621652.876	2.90287E-22		3364835.932	1.1404E-21
3637772.113	3.87235E-23		3637772.113	1.60875E-23		3637772.113	1.18997E-22		3637772.113	1.12334E-21		3637772.113	2.89021E-22		3379164.142	1.13113E-21
3653891.349	4.0173E-23		3653891.349	1.59507E-23		3653891.349	1.18211E-22		3653891.349	1.11906E-21		3653891.349	2.90053E-22		3393492.352	1.1276E-21
3670010.585	4.1604E-23		3670010.585	1.59308E-23		3670010.585	1.17391E-22		3670010.585	1.11958E-21		3670010.585	2.921E-22		3407820.562	1.1276E-21
3686129.821	4.2883E-23		3686129.821	1.58544E-23		3686129.821	1.17112E-22		3686129.821	1.11742E-21		3686129.821	2.94076E-22		3422148.772	1.12876E-21
3701333.636	4.61663E-23		3701333.636	2.6359E-23		3701333.636	1.43985E-22		3701333.636	1.06658E-21		3701333.636	4.0082E-22		3436862.534	1.13418E-21
3714746.425	4.767E-23		3714746.425	3.18192E-23		3714746.425	1.37205E-22		3714746.425	9.72864E-22		3714746.425	3.77136E-22		3451190.744	1.13429E-21
3727283.609	4.82464E-23		3727283.609	3.17307E-23		3727283.609	1.37129E-22		3727283.609	9.67205E-22		3727283.609	3.75654E-22		3465518.954	1.12589E-21
3741414.03	4.66426E-23		3741414.03	2.54817E-23		3741414.03	1.4337E-22		3741414.03	1.0511E-21		3741414.03	3.91037E-22		3479847.164	1.11714E-21
3755742.24	4.68283E-23		3755742.24	2.54721E-23		3755742.24	1.43068E-22		3755742.24	1.03691E-21		3755742.24	3.89474E-22		3494175.374	1.11148E-21
3770070.45	4.67004E-23		3770070.45	2.55072E-23		3770070.45	1.43085E-22		3770070.45	1.02099E-21		3770070.45	3.86936E-22		3508628.087	6.98736E-22
3784398.66	4.62706E-23		3784398.66	2.55342E-23		3784398.66	1.42376E-22		3784398.66	1.00817E-21		3784398.66	3.85293E-22		3522956.297	6.92353E-22
3798726.87	4.55691E-23		3798726.87	2.55832E-23		3798726.87	1.41583E-22		3798726.87	9.96665E-22		3798726.87	3.84937E-22		3537284.507	6.86843E-22
3812817.474	4.58264E-23		3812817.474	3.06526E-23		3812817.474	1.35467E-22		3812817.474	8.98932E-22		3812817.474	3.61077E-22		3551612.717	6.83551E-22
3825354.658	4.49025E-23		3825354.658	3.06732E-23		3825354.658	1.34628E-22		3825354.658	8.94682E-22		3825354.658	3.62482E-22		3565940.927	6.76454E-22
3838807.263	4.16818E-23		3838807.263	2.01385E-23		3838807.263	1.06806E-22		3838807.263	9.39432E-22		3838807.263	2.53462E-22		3580932.951	8.36831E-22
3854050.895	4.00415E-23		3854050.895	1.46393E-23		3854050.895	1.12013E-22		3854050.895	1.02863E-21		3854050.895	2.73112E-22		3595261.161	8.24365E-22
3870170.131	3.92313E-23		3870170.131	1.4657E-23		3870170.131	1.10304E-22		3870170.131	1.03203E-21		3870170.131	2.69565E-22		3609589.371	8.2079E-22
3886289.367	3.8698E-23		3886289.367	1.4728E-23		3886289.367	1.09182E-22		3886289.367	1.04183E-21		3886289.367	2.70632E-22		3623917.581	8.20043E-22
3902408.604	3.85494E-23		3902408.604	1.46723E-23		3902408.604	1.0869E-22		3902408.604	1.05388E-21		3902408.604	2.69752E-22		3638245.791	8.15787E-22
3918527.84	3.88322E-23		3918527.84	1.4557E-23		3918527.84	1.0709E-22		3918527.84	1.0717E-21		3918527.84	2.68027E-22		3653367.132	8.83264E-22
3933296.26	3.90295E-23		3933296.26	1.93678E-23		3933296.26	1.00636E-22		3933296.26	9.87945E-22		3933296.26	2.48746E-22		3667695.342	8.80673E-22
3947624.47	3.99148E-23		3947624.47	1.93238E-23		3947624.47	1.00073E-22		3947624.47	1.00025E-21		3947624.47	2.43058E-22		3682023.552	8.71702E-22
3962190.286	3.99078E-23		3962190.286	1.42134E-23		3962190.286	1.04846E-22		3962190.286	1.09803E-21		3962190.286	2.61318E-22		3696351.762	8.60175E-22
3978309.522	4.10616E-23		3978309.522	1.41444E-23		3978309.522	1.03348E-22		3978309.522	1.10446E-21		3978309.522	2.50717E-22		3709764.551	8.70893E-22
3994428.758	4.21489E-23		3994428.758	1.40644E-23		3994428.758	1.02308E-22		3994428.758	1.10725E-21		3994428.758	2.4543E-22		3722513.307	7.60102E-22
4010547.995	4.29481E-23		4010547.995	1.40512E-23		4010547.995	1.01572E-22		4010547.995	1.09932E-21		4010547.995	2.43274E-22		3736841.517	7.65194E-22
4026667.231	4.32847E-23		4026667.231	1.40449E-23		4026667.231	1.00928E-22		4026667.231	1.08404E-21		4026667.231	2.40643E-22		3749478.052	7.08339E-22
4042113.467	4.30326E-23		4042113.467	1.84635E-23		4042113.467	9.52113E-23		4042113.467	9.80592E-22		4042113.467	2.21167E-22		3762015.236	7.04282E-22
4056441.677	4.25366E-23		4056441.677	1.84683E-23		4056441.677	9.43935E-23		4056441.677	9.62361E-22		4056441.677	2.1778E-22		3774552.419	7.00434E-22
4070769.887	4.14279E-23		4070769.887	1.84758E-23		4070769.887	9.40175E-23		4070769.887	9.44459E-22		4070769.887	2.17322E-22		3787204.459	6.73539E-22
4086448.913	4.03213E-23		4086448.913	1.36183E-23		4086448.913	9.85327E-23		4086448.913	1.02584E-21		4086448.913	2.37492E-22		3801532.669	6.68002E-22
4102568.149	3.85369E-23		4102568.149	1.36227E-23		4102568.149	9.78019E-23		4102568.149	1.006E-21		4102568.149	2.39659E-22		3814665.488	6.39777E-22
4118687.386	3.65533E-23		4118687.386	1.3625E-23		4118687.386	9.8043E-23		4118687.386	9.86206E-22		4118687.386	2.42893E-22		3827202.672	6.33405E-22
4134806.622	3.45964E-23		4134806.622	1.36776E-23		4134806.622	9.87273E-23		4134806.622	9.7185E-22		4134806.622	2.45106E-22		3840655.277	6.1189E-22
4150925.858	3.28808E-23		4150925.858	1.37215E-23		4150925.858	9.82601E-23		4150925.858	9.63212E-22		4150925.858	2.4293E-22		3854983.487	6.01112E-22
4165258.884	3.19412E-23		4165258.884	1.81259E-23		4165258.884	9.33926E-23		4165258.884	8.7268E-22		4165258.884	2.23278E-22		3869311.697	5.91574E-22
4179587.094	3.09646E-23		4179587.094	1.81576E-23		4179587.094	9.34323E-23		4179587.094	8.74088E-22		4179587.094	2.2245E-22		3884484.583	7.29484E-22
4194588.304	3.05357E-23		4194588.304	1.36762E-23		4194588.304	9.88334E-23		4194588.304	9.63477E-22		4194588.304	2.38307E-22		3898812.793	7.25181E-22
4210707.54	3.02451E-23		4210707.54	1.36605E-23		4210707.54	9.89629E-23		4210707.54	9.65697E-22		4210707.54	2.36776E-22		3913141.003	7.18419E-22
4226826.777	3.04263E-23		4226826.777	1.36848E-23		4226826.777	9.9085E-23		4226826.777	9.63723E-22		4226826.777	2.33144E-22		3927469.213	7.09996E-22
4242946.013	3.09707E-23		4242946.013	1.36741E-23		4242946.013	9.96633E-23		4242946.013	9.65056E-22		4242946.013	2.28659E-22		3941797.423	7.03291E-22
4259065.249	3.17273E-23		4259065.249	1.36598E-23		4259065.249	1.00571E-22		4259065.249	9.67705E-22		4259065.249	2.24029E-22		3957321.023	7.26155E-22
4274076.09	3.25821E-23		4274076.09	1.80974E-23		4274076.09	9.4459E-23		4274076.09	8.81071E-22		4274076.09	2.00439E-22		3971894.313	6.80179E-22
4288404.301	3.33812E-23		4288404.301	1.80082E-23		4288404.301	9.3988E-23		4288404.301	8.80897E-22		4288404.301	1.99345E-22		3986222.523	6.79754E-22
4302732.511	3.40314E-23		4302732.511	1.79125E-23		4302732.511	9.40519E-23		4302732.511	8.78817E-22		4302732.511	2.02699E-22		4000550.733	6.76507E-22
4318846.931	3.41006E-23		4318846.931	1.34237E-23		4318846.931	9.96033E-23		4318846.931	9.65602E-22		4318846.931	2.17709E-22		4014878.943	6.73615E-22
4334196.681	3.49817E-23		4334196.681	2.21871E-23		4334196.681	1.16555E-22		4334196.681	8.86402E-22		4334196.681	2.48326E-22		4030054.153	5.75567E-22
4348524.891	3.51946E-23		4348524.891	2.21092E-23		4348524.891	1.16399E-22		4348524.891	8.78523E-22		4348524.891	2.47439E-22		4044638.51	8.02896E-22
4362853.101	3.52008E-23		4362853.101	2.20675E-23		4362853.101	1.15915E-22		4362853.101	8.69416E-22		4362853.101	2.46806E-22		4058966.721	7.98506E-22
4377181.311	3.50496E-23		4377181.311	2.19784E-23		4377181.311	1.15788E-22		4377181.311	8.6506E-22		4377181.311	2.44746E-22		4073294.931	7.95678E-22
4391078.941	3.48165E-23		4391078.941	2.62226E-23		4391078.941	1.10017E-22		4391078.941	7.71946E-22		4391078.941	2.25554E-22		4087623.141	7.93675E-22
4403616.125	3.4541E-23		4403616.125	2.61361E-23		4403616.125	1.09517E-22		4403616.125	7.62132E-22		4403616.125	2.26569E-22		4101951.351	7.87454E-22
4417261.704	3.4264E-23		4417261.704	2.16078E-23		4417261.704	1.14785E-22		4417261.704	8.42626E-22		4417261.704	2.44237E-22		4116646.09	9.7612E-22
4431589.914	3.40519E-23		4431589.914	2.15429E-23		4431589.914	1.14352E-22		4431589.914	8.33761E-22		4431589.914	2.41037E-22		4130974.3	9.70518E-22
4445918.124	3.39405E-23		4445918.124	2.14983E-23		4445918.124	1.14128E-22		4445918.124	8.23429E-22		4445918.124	2.38667E-22		4145302.51	9.63436E-22
4460246.334	3.39576E-23		4460246.334	2.13756E-23		4460246.334	1.13316E-22		4460246.334	8.12617E-22		4460246.334	2.3942E-22		4159630.72	9.57915E-22
4475344.031	3.35962E-23		4475344.031	1.2381E-23		4475344.031	9.5733E-23		4475344.031	8.76641E-22		4475344.031	2.05471E-22		4173958.93	9.56588E-22
4491463.268	3.37697E-23		4491463.268	1.22999E-23		4491463.268	9.44753E-23		4491463.268	8.65034E-22		4491463.268	2.04165E-22		4189229.158	6.81194E-22
4506038.714	3.34726E-23		4506038.714	1.63987E-23		4506038.714	8.92819E-23		4506038.714	7.78152E-22		4506038.714	1.86019E-22		4203557.368	6.82114E-22
4520366.924	3.37451E-23		4520366.924	1.63415E-23		4520366.924	8.86355E-23		4520366.924	7.69091E-22		4520366.924	1.8695E-22		4217885.578	6.84736E-22
4535125.713	3.39918E-23		4535125.713	1.1982E-23		4535125.713	9.34642E-23		4535125.713	8.53531E-22		4535125.713	2.05354E-22		4232213.788	6.81914E-22
4551244.95	3.42124E-23		4551244.95	1.19314E-23		4551244.95	9.27825E-23		4551244.95	8.52401E-22		4551244.95	2.06652E-22		4246541.998	6.81062E-22
4567364.186	3.43868E-23		4567364.186	1.18957E-23		4567364.186	9.23314E-23		4567364.186	8.50878E-22		4567364.186	2.06479E-22		4262049.626	5.31919E-22
4583483.422	3.45251E-23		4583483.422	1.188E-23		4583483.422	9.18257E-23		4583483.422	8.50857E-22		4583483.422	2.06406E-22		4276840.108	6.93079E-22
4599602.659	3.46466E-23		4599602.659	1.18073E-23		4599602.659	9.17403E-23		4599602.659	8.53226E-22		4599602.659	2.04159E-22		4291168.318	6.94147E-22
4614855.921	3.40415E-23		4614855.921	1.56733E-23		4614855.921	8.63346E-23		4614855.921	7.71515E-22		4614855.921	1.85868E-22		4305496.528	6.9429E-22
4629184.131	3.41147E-23		4629184.131	1.56521E-23		4629184.131	8.64046E-23		4629184.131	7.74441E-22		4629184.131	1.86675E-22		4319824.738	6.91337E-22
4643512.341	3.42689E-23		4643512.341	1.5617E-23		4643512.341	8.65998E-23		4643512.341	7.79003E-22		4643512.341	1.87974E-22		4333976.322	7.10085E-22
4659384.341	3.50833E-23		4659384.341	1.14297E-23		4659384.341	9.14804E-23		4659384.341	8.60969E-22		4659384.341	2.03338E-22		4348304.532	7.04473E-22
4675503.577	3.54961E-23		4675503.577	1.14246E-23		4675503.577	9.14318E-23		4675503.577	8.59883E-22		4675503.577	2.01977E-22		4361032.667	7.12316E-22
4691622.813	3.60298E-23		4691622.813	1.13935E-23		4691622.813	9.12426E-23		4691622.813	8.52826E-22		4691622.813	1.99595E-22		4373569.851	7.10271E-22
4707742.05	3.66279E-23		4707742.05	1.14057E-23		4707742.05	9.08808E-23		4707742.05	8.48504E-22		4707742.05	1.95545E-22		4386107.034	7.08537E-22
4723673.128	3.57264E-23		4723673.128	1.49244E-23		4723673.128	8.59352E-23		4723673.128	7.64986E-22		4723673.128	1.76174E-22		4398644.218	7.02829E-22
4738001.338	3.62883E-23		4738001.338	1.49243E-23		4738001.338	8.61509E-23		4738001.338	7.59756E-22		4738001.338	1.7568E-22		4412510.155	5.345E-22
4752329.548	3.66636E-23		4752329.548	1.49365E-23		4752329.548	8.5869E-23		4752329.548	7.57429E-22		4752329.548	1.76287E-22		4426288.815	4.95842E-22
4767523.732	3.74848E-23		4767523.732	1.10795E-23		4767523.732	9.02257E-23		4767523.732	8.40245E-22		4767523.732	1.93618E-22		4438825.999	4.92567E-22
4783642.968	3.73161E-23		4783642.968	1.1098E-23		4783642.968	8.96591E-23		4783642.968	8.41561E-22		4783642.968	1.91598E-22		4451363.183	4.92485E-22
4799762.204	3.67819E-23		4799762.204	1.11122E-23		4799762.204	8.93783E-23		4799762.204	8.43202E-22		4799762.204	1.8896E-22		4464669.854	5.06184E-22
4815881.441	3.58955E-23		4815881.441	1.11385E-23		4815881.441	8.84589E-23		4815881.441	8.4621E-22		4815881.441	1.8992E-22		4478998.064	5.0344E-22
4832000.677	3.47254E-23		4832000.677	1.1163E-23		4832000.677	8.78152E-23		4832000.677	8.5343E-22		4832000.677	1.92318E-22		4494926.349	4.85586E-22
4846818.545	3.3038E-23		4846818.545	1.42964E-23		4846818.545	8.28544E-23		4846818.545	7.7378E-22		4846818.545	1.74968E-22		4509587.562	6.1245E-22
4861146.755	3.16686E-23		4861146.755	1.4297E-23		4861146.755	8.24709E-23		4861146.755	7.81053E-22		4861146.755	1.75388E-22		4523915.772	6.07156E-22
4875663.123	3.18229E-23		4875663.123	1.0772E-23		4875663.123	8.66093E-23		4875663.123	8.65529E-22		4875663.123	1.92666E-22		4538243.982	6.06353E-22
4891782.359	3.05633E-23		4891782.359	1.07402E-23		4891782.359	8.61571E-23		4891782.359	8.67089E-22		4891782.359	1.88943E-22		4552572.192	6.05829E-22
4907901.595	2.95225E-23		4907901.595	1.07494E-23		4907901.595	8.56326E-23		4907901.595	8.66912E-22		4907901.595	1.88008E-22		4567449.952	6.37285E-22
4924020.832	2.87561E-23		4924020.832	1.07097E-23		4924020.832	8.56629E-23		4924020.832	8.61603E-22		4924020.832	1.89183E-22		4582912.791	6.05415E-22
4940140.068	2.82742E-23		4940140.068	1.06865E-23		4940140.068	8.51031E-23		4940140.068	8.54151E-22		4940140.068	1.91242E-22		4597241.001	6.03544E-22
4955635.751	2.71013E-23		4955635.751	1.70158E-23		4955635.751	9.32091E-23		4955635.751	7.81652E-22		4955635.751	2.07883E-22		4611569.212	6.04482E-22
4969340.408	2.61263E-23		4969340.408	2.00026E-23		4969340.408	8.86686E-23		4969340.408	6.94967E-22		4969340.408	1.90264E-22		4625897.422	6.07405E-22
4981877.592	2.62555E-23		4981877.592	1.99268E-23		4981877.592	8.86892E-23		4981877.592	6.86134E-22		4981877.592	1.88107E-22		4640225.632	6.09712E-22
4995716.145	2.67401E-23		4995716.145	1.67181E-23		4995716.145	9.33107E-23		4995716.145	7.64305E-22		4995716.145	2.04182E-22		4656011.865	4.78307E-22
5010044.355	2.67854E-23		5010044.355	1.66382E-23		5010044.355	9.31567E-23		5010044.355	7.56893E-22		5010044.355	2.00042E-22		4670916.272	4.94125E-22
5024372.565	2.67192E-23		5024372.565	1.65813E-23		5024372.565	9.31499E-23		5024372.565	7.49081E-22		5024372.565	1.97656E-22		4685244.482	4.92249E-22
5038700.775	2.64993E-23		5038700.775	1.65526E-23		5038700.775	9.30009E-23		5038700.775	7.41584E-22		5038700.775	1.99171E-22		4699572.692	4.91232E-22
5053028.985	2.6142E-23		5053028.985	1.64954E-23		5053028.985	9.32968E-23		5053028.985	7.3758E-22		5053028.985	1.97515E-22		4713900.902	4.89348E-22
5067357.195	2.57123E-23		5067357.195	1.64802E-23		5067357.195	9.30738E-23		5067357.195	7.35514E-22		5067357.195	1.92535E-22		4728885.51	5.16663E-22
5079948.641	2.4667E-23		5079948.641	1.96838E-23		5079948.641	8.86788E-23		5079948.641	6.55387E-22		5079948.641	1.74249E-22		4744479.455	4.8399E-22
5093109.378	2.51966E-23		5093109.378	1.32808E-23		5093109.378	8.04315E-23		5093109.378	7.19458E-22		5093109.378	1.56271E-22		4758807.665	4.81028E-22
5108061.141	2.58328E-23		5108061.141	1.01713E-23		5108061.141	8.54201E-23		5108061.141	7.97347E-22		5108061.141	1.71153E-22		4773135.875	4.77405E-22
5124180.378	2.56269E-23		5124180.378	1.01733E-23		5124180.378	8.54904E-23		5124180.378	7.96557E-22		5124180.378	1.68441E-22		4787464.086	4.72006E-22
5140299.614	2.55945E-23		5140299.614	1.02017E-23		5140299.614	8.54977E-23		5140299.614	7.98154E-22		5140299.614	1.66395E-22		4801792.296	4.6917E-22
5156418.85	2.57433E-23		5156418.85	1.02139E-23		5156418.85	8.58022E-23		5156418.85	7.99531E-22		5156418.85	1.66862E-22		4817335.335	4.51426E-22
5172538.086	2.60425E-23		5172538.086	1.02639E-23		5172538.086	8.60912E-23		5172538.086	8.0006E-22		5172538.086	1.65975E-22		4832442.115	4.17227E-22
5187598.375	2.52454E-23		5187598.375	1.34786E-23		5187598.375	8.11725E-23		5187598.375	7.21619E-22		5187598.375	1.50071E-22		4846770.325	4.18361E-22
5201926.585	2.5675E-23		5201926.585	1.35003E-23		5201926.585	8.10156E-23		5201926.585	7.19678E-22		5201926.585	1.48565E-22		4861098.535	4.1973E-22
5216254.795	2.60179E-23		5216254.795	1.35318E-23		5216254.795	8.11988E-23		5216254.795	7.21111E-22		5216254.795	1.49655E-22		4875426.745	4.21829E-22
5232319.769	2.68033E-23		5232319.769	1.03446E-23		5232319.769	8.57983E-23		5232319.769	8.02335E-22		5232319.769	1.65358E-22		4890280.246	4.5409E-22
5248439.005	2.67958E-23		5248439.005	1.03872E-23		5248439.005	8.52806E-23		5248439.005	8.05208E-22		5248439.005	1.64015E-22		4906038.371	4.77996E-22
5264558.241	2.65554E-23		5264558.241	1.0454E-23		5264558.241	8.46881E-23		5264558.241	8.05229E-22		5264558.241	1.64605E-22		4920366.581	4.76705E-22
5280677.478	2.60971E-23		5280677.478	1.04839E-23		5280677.478	8.49201E-23		5280677.478	8.05357E-22		5280677.478	1.64344E-22		4934694.791	4.75168E-22
5296415.582	2.50528E-23		5296415.582	1.33889E-23		5296415.582	7.96938E-23		5296415.582	7.22494E-22		5296415.582	1.49662E-22		4949023.001	4.76072E-22
5310743.792	2.43554E-23		5310743.792	1.34081E-23		5310743.792	7.98393E-23		5310743.792	7.16764E-22		5310743.792	1.505E-22		4962727.658	4.47897E-22
5325072.002	2.36528E-23		5325072.002	1.34281E-23		5325072.002	7.9701E-23		5325072.002	7.18295E-22		5325072.002	1.51118E-22		4976277.298	4.81441E-22
5340459.16	2.42394E-23		5340459.16	1.03031E-23		5340459.16	8.49332E-23		5340459.16	8.00326E-22		5340459.16	1.66295E-22		4990605.508	4.76909E-22
5356578.396	2.38031E-23		5356578.396	1.03192E-23		5356578.396	8.55697E-23		5356578.396	8.03525E-22		5356578.396	1.66038E-22		5003919.406	4.36309E-22
5372697.632	2.36236E-23		5372697.632	1.03373E-23		5372697.632	8.59684E-23		5372697.632	8.05653E-22		5372697.632	1.64054E-22		5016456.59	4.3082E-22
5388816.869	2.37317E-23		5388816.869	1.03413E-23		5388816.869	8.65685E-23		5388816.869	8.04492E-22		5388816.869	1.63039E-22		5028993.774	4.26326E-22
5404936.105	2.40977E-23		5404936.105	1.03392E-23		5404936.105	8.75059E-23		5404936.105	8.02888E-22		5404936.105	1.619E-22		5041892.069	4.01068E-22
5419560.999	2.34286E-23		5419560.999	1.28179E-23		5419560.999	8.28026E-23		5419560.999	7.21268E-22		5419560.999	1.45878E-22		5056220.279	3.99438E-22
5433889.209	2.40596E-23		5433889.209	1.27959E-23		5433889.209	8.29064E-23		5433889.209	7.18093E-22		5433889.209	1.4738E-22		5070548.489	3.99056E-22
5448598.551	2.50962E-23		5448598.551	9.88077E-24		5448598.551	8.83582E-23		5448598.551	7.93784E-22		5448598.551	1.62907E-22		5083416.858	4.28062E-22
5464717.787	2.5552E-23		5464717.787	9.84531E-24		5464717.787	8.86637E-23		5464717.787	7.944E-22		5464717.787	1.60404E-22		5096577.595	4.54009E-22
5480837.023	2.5773E-23		5480837.023	9.77866E-24		5480837.023	8.93111E-23		5480837.023	7.91432E-22		5480837.023	1.60647E-22		5110905.805	4.5345E-22
5496956.26	2.56836E-23		5496956.26	9.71549E-24		5496956.26	8.92775E-23		5496956.26	7.89621E-22		5496956.26	1.62258E-22		5125234.015	4.54293E-22
5513075.496	2.52421E-23		5513075.496	9.70571E-24		5513075.496	8.86723E-23		5513075.496	7.87842E-22		5513075.496	1.63869E-22		5140576.536	4.908E-22
5528378.205	2.42056E-23		5528378.205	1.20004E-23		5528378.205	8.29549E-23		5528378.205	7.02492E-22		5528378.205	1.49649E-22		5156175.772	4.4975E-22
5542706.415	2.33066E-23		5542706.415	1.19531E-23		5542706.415	8.29928E-23		5542706.415	7.00037E-22		5542706.415	1.51192E-22		5170503.982	4.4859E-22
5557034.626	2.22391E-23		5557034.626	1.19311E-23		5557034.626	8.22491E-23		5557034.626	6.96336E-22		5557034.626	1.55261E-22		5184832.192	4.47646E-22
5572857.178	2.23558E-23		5572857.178	9.35176E-24		5572857.178	8.6745E-23		5572857.178	7.76001E-22		5572857.178	1.70132E-22		5199160.402	4.46072E-22
5588498.795	2.1028E-23		5588498.795	1.49323E-23		5588498.795	9.30148E-23		5588498.795	7.09495E-22		5588498.795	1.77207E-22		5213488.612	4.47618E-22
5602827.006	2.01058E-23		5602827.006	1.49124E-23		5602827.006	9.25168E-23		5602827.006	7.11858E-22		5602827.006	1.78185E-22		5229276.663	4.18601E-22
5617155.216	1.9456E-23		5617155.216	1.48796E-23		5617155.216	9.17554E-23		5617155.216	7.1071E-22		5617155.216	1.80891E-22		5244629.054	4.5489E-22
5631483.426	1.91391E-23		5631483.426	1.4868E-23		5631483.426	9.08974E-23		5631483.426	7.11429E-22		5631483.426	1.81281E-22		5258957.264	4.557E-22
5645672.925	1.83143E-23		5645672.925	1.74637E-23		5645672.925	8.51758E-23		5645672.925	6.2898E-22		5645672.925	1.63532E-22		5273285.474	4.54256E-22
5658210.108	1.85239E-23		5658210.108	1.74683E-23		5658210.108	8.50964E-23		5658210.108	6.29776E-22		5658210.108	1.6601E-22		5287613.684	4.54281E-22
5681058.055	1.82696E-23		5681058.055	1.74839E-23		5681058.055	8.51081E-23		5681058.055	6.29383E-22		5681058.055	1.65335E-22		5302461.895	4.95737E-22
5714513.448	1.76459E-23		5714513.448	1.98048E-23		5714513.448	7.93488E-23		5714513.448	5.47676E-22		5714513.448	1.47758E-22		5318581.132	4.97262E-22
5757601.788	1.7027E-23		5757601.788	2.19792E-23		5757601.788	7.39605E-23		5757601.788	4.67486E-22		5757601.788	1.29304E-22		5333169.335	4.59747E-22
5810323.075	1.63803E-23		5810323.075	2.42363E-23		5810323.075	6.88302E-23		5810323.075	3.86129E-22		5810323.075	1.13403E-22		5347497.545	4.58809E-22
5873154.929	1.61005E-23		5873154.929	2.34905E-23		5873154.929	6.51791E-23		5873154.929	3.82048E-22		5873154.929	1.06349E-22		5361825.755	4.5594E-22
5935509.163	1.53273E-23		5935509.163	2.5489E-23		5935509.163	5.94175E-23		5935509.163	3.00476E-22		5935509.163	8.86487E-23		5376153.965	4.55766E-22
6007496.344	1.4361E-23		6007496.344	2.72935E-23		6007496.344	5.39087E-23		6007496.344	2.18889E-22		6007496.344	7.13516E-23		5391249.02	4.22495E-22
6089116.472	1.32642E-23		6089116.472	2.89864E-23		6089116.472	4.81928E-23		6089116.472	1.34476E-22		6089116.472	5.35487E-23		5407326.793	4.60824E-22
6180508.259	1.28315E-23		6180508.259	2.78752E-23		6180508.259	4.75391E-23		6180508.259	1.32198E-22		6180508.259	5.26689E-23		5421655.003	4.6299E-22
6283185.307	1.14798E-23		6283185.307	2.93502E-23		6283185.307	4.1259E-23		6283185.307	4.51084E-23		6283185.307	3.33189E-23		5435983.213	4.59555E-22
6386001.067	1.09732E-23		6386001.067	2.85004E-23		6386001.067	4.02352E-23		6386001.067	4.26223E-23		6386001.067	3.26098E-23		5450311.423	4.59056E-22
6483104.84	1.06684E-23		6483104.84	3.00255E-23		6483104.84	4.4554E-23		6483104.84	4.97482E-23		6483104.84	4.37474E-23		5464639.633	4.58775E-22
6574496.626	1.02193E-23		6574496.626	2.93037E-23		6574496.626	4.37931E-23		6574496.626	4.76338E-23		6574496.626	4.30487E-23		5480498.876	4.92999E-22
6665888.412	9.83203E-24		6665888.412	2.84491E-23		6665888.412	4.29703E-23		6665888.412	4.54574E-23		6665888.412	4.24768E-23		5495859.16	4.58659E-22
6757280.199	9.28553E-24		6757280.199	2.50235E-23		6757280.199	3.34395E-23		6757280.199	3.25268E-23		6757280.199	2.42671E-23		5510187.37	4.58827E-22
6860095.958	8.88216E-24		6860095.958	2.43389E-23		6860095.958	3.28197E-23		6860095.958	3.07367E-23		6860095.958	2.35635E-23		5524515.58	4.58244E-22
6962911.718	8.52298E-24		6962911.718	2.37142E-23		6962911.718	3.23086E-23		6962911.718	2.89935E-23		6962911.718	2.27931E-23		5538843.79	4.56035E-22
7065727.477	8.29459E-24		7065727.477	2.5816E-23		7065727.477	3.60315E-23		7065727.477	3.50654E-23		7065727.477	2.90178E-23		5553213.463	4.15693E-22
7157119.264	7.92735E-24		7157119.264	2.54443E-23		7157119.264	3.56791E-23		7157119.264	3.38264E-23		7157119.264	2.84546E-23		5569332.7	4.16022E-22
7248511.05	7.65584E-24		7248511.05	2.49663E-23		7248511.05	3.5208E-23		7248511.05	3.27723E-23		7248511.05	2.79929E-23		5584974.317	3.85445E-22
7339902.836	7.40186E-24		7339902.836	2.44666E-23		7339902.836	3.48141E-23		7339902.836	3.17571E-23		7339902.836	2.75537E-23		5598867.283	3.90972E-22
7437006.609	6.97696E-24		7437006.609	2.15129E-23		7437006.609	2.89729E-23		7437006.609	2.14735E-23		7437006.609	1.51459E-23		5611404.467	3.90841E-22
7539822.369	6.76119E-24		7539822.369	2.07974E-23		7539822.369	2.83276E-23		7539822.369	2.06691E-23		7539822.369	1.47463E-23		5623941.651	3.93468E-22
7642638.128	6.48878E-24		7642638.128	2.03095E-23		7642638.128	2.78259E-23		7642638.128	1.999E-23		7642638.128	1.43114E-23		5637237.787	4.31869E-22
7739741.901	6.49739E-24		7739741.901	2.17947E-23		7739741.901	3.10585E-23		7739741.901	2.53304E-23		7739741.901	1.88759E-23		5651565.997	4.36208E-22
7831133.687	6.26419E-24		7831133.687	2.12699E-23		7831133.687	3.06089E-23		7831133.687	2.48314E-23		7831133.687	1.85779E-23		5667202.296	3.98759E-22
7922525.474	6.02472E-24		7922525.474	2.07849E-23		7922525.474	2.98445E-23		7922525.474	2.44745E-23		7922525.474	1.82356E-23		5689666.514	3.68345E-22
8013917.26	5.65951E-24		8013917.26	1.75724E-23		8013917.26	2.50779E-23		8013917.26	1.65185E-23		8013917.26	1.10706E-23		5718833.517	3.29542E-22
8116733.02	5.46124E-24		8116733.02	1.70066E-23		8116733.02	2.44786E-23		8116733.02	1.59167E-23		8116733.02	1.0815E-23		5755382.524	3.00039E-22
8219548.779	5.24545E-24		8219548.779	1.65549E-23		8219548.779	2.39823E-23		8219548.779	1.54453E-23		8219548.779	1.05798E-23		5800053.609	3.23508E-22
8322364.539	5.18923E-24		8322364.539	1.78728E-23		8322364.539	2.58219E-23		8322364.539	1.90229E-23		8322364.539	1.36279E-23		5853271.028	2.8125E-22
8413756.325	5.05414E-24		8413756.325	1.75608E-23		8413756.325	2.54387E-23		8413756.325	1.85781E-23		8413756.325	1.35269E-23		5915198.288	2.84806E-22
8505148.111	4.91558E-24		8505148.111	1.73334E-23		8505148.111	2.50949E-23		8505148.111	1.81315E-23		8505148.111	1.33998E-23		5975761.496	2.47226E-22
8596539.898	4.78469E-24		8596539.898	1.69194E-23		8596539.898	2.46255E-23		8596539.898	1.77695E-23		8596539.898	1.33026E-23		6043110.018	2.03368E-22
8693643.67	4.38266E-24		8693643.67	1.44651E-23		8693643.67	2.0597E-23		8693643.67	1.14108E-23		8693643.67	8.2953E-24		6118111.833	2.17515E-22
8796459.43	4.22526E-24		8796459.43	1.40837E-23		8796459.43	2.01467E-23		8796459.43	1.09064E-23		8796459.43	8.14084E-24		6199691.405	2.48156E-22
8899275.19	4.09136E-24		8899275.19	1.3788E-23		8899275.19	1.97316E-23		8899275.19	1.0484E-23		8899275.19	8.01185E-24		6281689.168	2.35876E-22
8996378.963	3.98608E-24		8996378.963	1.50629E-23		8996378.963	2.13073E-23		8996378.963	1.32616E-23		8996378.963	1.03404E-23		6364902.424	2.48747E-22
9087770.749	3.85026E-24		9087770.749	1.48022E-23		9087770.749	2.08357E-23		9087770.749	1.29661E-23		9087770.749	1.01642E-23		6448871.76	2.56131E-22
9179162.535	3.72843E-24		9179162.535	1.4485E-23		9179162.535	2.04157E-23		9179162.535	1.27272E-23		9179162.535	1.0007E-23		6529864.382	2.26819E-22
9270554.321	3.47335E-24		9270554.321	1.24308E-23		9270554.321	1.76817E-23		9270554.321	8.54037E-24		9270554.321	6.64254E-24		6605073.592	2.21658E-22
9373370.081	3.34708E-24		9373370.081	1.20858E-23		9373370.081	1.72917E-23		9373370.081	8.33195E-24		9373370.081	6.48667E-24		6681119.97	1.86557E-22
9476185.841	3.23524E-24		9476185.841	1.17361E-23		9476185.841	1.69115E-23		9476185.841	8.07858E-24		9476185.841	6.35682E-24		6766730.642	1.85982E-22
9579001.6	3.1665E-24		9579001.6	1.26447E-23		9579001.6	1.80835E-23		9579001.6	1.0561E-23		9579001.6	8.28062E-24		6853699.575	1.91294E-22
9670393.386	3.08572E-24		9670393.386	1.22891E-23		9670393.386	1.76869E-23		9670393.386	1.03103E-23		9670393.386	8.11667E-24		6941202.751	1.31353E-22
9761785.173	3.00109E-24		9761785.173	1.20455E-23		9761785.173	1.73796E-23		9761785.173	1.0124E-23		9761785.173	7.99724E-24		7029230.895	9.96305E-23
9853176.959	2.91442E-24		9853176.959	1.17721E-23		9853176.959	1.71524E-23		9853176.959	9.90064E-24		9853176.959	7.90519E-24		7118159.933	1.00256E-22
9950280.732	2.80268E-24		9950280.732	9.95805E-24		9950280.732	1.49134E-23		9950280.732	6.58936E-24		9950280.732	5.35372E-24		7197876.557	1.03648E-22
10053096.49	2.74832E-24		10053096.49	9.72848E-24		10053096.49	1.47156E-23		10053096.49	6.43949E-24		10053096.49	5.27065E-24		7278243.816	1.08485E-22
10155912.25	2.67592E-24		10155912.25	9.51128E-24		10155912.25	1.45079E-23		10155912.25	6.31226E-24		10155912.25	5.17883E-24		7362628.576	1.2631E-22
10253016.02	2.67192E-24		10253016.02	1.03607E-23		10253016.02	1.52263E-23		10253016.02	8.40163E-24		10253016.02	6.99505E-24		7454785.88	1.33915E-22
10344407.81	2.60422E-24		10344407.81	1.0115E-23		10344407.81	1.49981E-23		10344407.81	8.22903E-24		10344407.81	6.90117E-24		7547450.312	1.20597E-22
10435799.6	2.52488E-24		10435799.6	9.95081E-24		10435799.6	1.48378E-23		10435799.6	8.14538E-24		10435799.6	6.82187E-24		7640943.368	1.34522E-22
10527191.38	2.39731E-24		10527191.38	8.54177E-24		10527191.38	1.32539E-23		10527191.38	5.25035E-24		10527191.38	4.68183E-24		7733893.654	1.28701E-22
10630007.14	2.30887E-24		10630007.14	8.33266E-24		10630007.14	1.30652E-23		10630007.14	5.14379E-24		10630007.14	4.62552E-24		7818548.416	1.45333E-22
10732822.9	2.23042E-24		10732822.9	8.0548E-24		10732822.9	1.28735E-23		10732822.9	5.00835E-24		10732822.9	4.56299E-24		7903952.888	1.44701E-22
10835638.66	2.2122E-24		10835638.66	8.95999E-24		10835638.66	1.32784E-23		10835638.66	7.06277E-24		10835638.66	5.75347E-24		7990455.121	1.58816E-22
10927030.45	2.13093E-24		10927030.45	8.83584E-24		10927030.45	1.30765E-23		10927030.45	6.95319E-24		10927030.45	5.69647E-24		8087835.126	1.54797E-22
11018422.23	2.05138E-24		11018422.23	8.646E-24		11018422.23	1.28364E-23		11018422.23	6.79847E-24		11018422.23	5.63286E-24		8186149.489	1.57122E-22
11109814.02	1.98065E-24		11109814.02	8.46634E-24		11109814.02	1.26632E-23		11109814.02	6.66761E-24		11109814.02	5.58623E-24		8285395.301	1.55635E-22
11206917.79	1.8452E-24		11206917.79	7.19332E-24		11206917.79	1.15617E-23		11206917.79	4.28858E-24		11206917.79	3.61608E-24		8378928.259	1.46346E-22
11309733.55	1.77791E-24		11309733.55	7.0489E-24		11309733.55	1.13839E-23		11309733.55	4.17901E-24		11309733.55	3.58325E-24		8468645.375	1.47386E-22
11412549.31	1.71187E-24		11412549.31	6.81841E-24		11412549.31	1.1178E-23		11412549.31	4.06717E-24		11412549.31	3.53231E-24		8559374.21	1.43811E-22
11509653.09	1.70669E-24		11509653.09	7.88085E-24		11509653.09	1.15449E-23		11509653.09	5.75981E-24		11509653.09	4.48284E-24		8652517.568	1.55911E-22
11601044.87	1.66406E-24		11601044.87	7.75087E-24		11601044.87	1.13839E-23		11601044.87	5.69085E-24		11601044.87	4.4358E-24		8756152.931	1.54996E-22
11692436.66	1.62962E-24		11692436.66	7.66064E-24		11692436.66	1.11953E-23		11692436.66	5.63498E-24		11692436.66	4.39955E-24		8861416.298	1.57574E-22
11783828.44	1.53566E-24		11783828.44	6.42939E-24		11783828.44	1.04216E-23		11783828.44	3.39985E-24		11783828.44	3.10476E-24		8963409.625	1.40409E-22
11886644.2	1.49385E-24		11886644.2	6.27332E-24		11886644.2	1.02882E-23		11886644.2	3.32601E-24		11886644.2	3.0558E-24		9058424.188	1.27706E-22
11989459.96	1.45376E-24		11989459.96	6.14503E-24		11989459.96	1.01506E-23		11989459.96	3.28577E-24		11989459.96	3.00036E-24		9154276.447	9.9075E-23
12092275.72	1.44227E-24		12092275.72	6.95634E-24		12092275.72	1.03947E-23		12092275.72	4.73472E-24		12092275.72	3.95732E-24		9251389.167	8.3107E-23
12183667.51	1.40942E-24		12183667.51	6.82161E-24		12183667.51	1.02125E-23		12183667.51	4.68741E-24		12183667.51	3.92501E-24		9356462.381	9.13783E-23
12275059.3	1.37248E-24		12275059.3	6.65071E-24		12275059.3	1.00328E-23		12275059.3	4.6405E-24		12275059.3	3.8723E-24		9467773.768	9.3489E-23
12366451.08	1.33811E-24		12366451.08	6.54967E-24		12366451.08	9.88992E-24		12366451.08	4.5894E-24		12366451.08	3.82058E-24		9574932.322	7.71867E-23
12463554.85	1.26439E-24		12463554.85	5.19566E-24		12463554.85	9.18293E-24		12463554.85	2.75557E-24		12463554.85	2.77316E-24		9675712.266	7.75955E-23
12566370.61	1.23034E-24		12566370.61	5.08252E-24		12566370.61	9.03182E-24		12566370.61	2.70381E-24		12566370.61	2.73185E-24		9777512.957	7.50261E-23
12669186.37	1.1877E-24		12669186.37	4.9389E-24		12669186.37	8.88043E-24		12669186.37	2.653E-24		12669186.37	2.68922E-24		9880264.709	7.33679E-23
12766290.15	1.20417E-24		12766290.15	5.54452E-24		12766290.15	9.13262E-24		12766290.15	3.90965E-24		12766290.15	3.63652E-24		9988948.019	7.80832E-23
12857681.93	1.17266E-24		12857681.93	5.40398E-24		12857681.93	8.94294E-24		12857681.93	3.86976E-24		12857681.93	3.61705E-24		10107064.24	8.54614E-23
12949073.72	1.14236E-24		12949073.72	5.25693E-24		12949073.72	8.80463E-24		12949073.72	3.8347E-24		12949073.72	3.60518E-24		10215980.25	8.24184E-23
13040465.51	1.09009E-24		13040465.51	4.17861E-24		13040465.51	8.25355E-24		13040465.51	2.31078E-24		13040465.51	2.58155E-24		10322888.85	9.84502E-23
13143281.27	1.06243E-24		13143281.27	4.05197E-24		13143281.27	8.127E-24		13143281.27	2.27865E-24		13143281.27	2.5706E-24		10431153.42	1.20527E-22
13246097.02	1.04177E-24		13246097.02	3.96242E-24		13246097.02	7.98572E-24		13246097.02	2.24943E-24		13246097.02	2.55478E-24		10540828.03	1.19198E-22
13348912.78	1.07549E-24		13348912.78	4.4822E-24		13348912.78	8.07452E-24		13348912.78	3.45722E-24		13348912.78	3.27855E-24		10657342.47	1.30231E-22
13440304.57	1.04679E-24		13440304.57	4.39178E-24		13440304.57	7.94353E-24		13440304.57	3.44419E-24		13440304.57	3.26159E-24		10777578.43	1.15614E-22
13531696.36	1.01669E-24		13531696.36	4.30362E-24		13531696.36	7.8189E-24		13531696.36	3.43446E-24		13531696.36	3.24685E-24		10890091.24	1.09322E-22
13623088.14	9.90747E-25		13623088.14	4.24031E-24		13623088.14	7.70335E-24		13623088.14	3.42192E-24		13623088.14	3.22939E-24		11003997	1.15036E-22
13720191.92	9.13293E-25		13720191.92	3.43702E-24		13720191.92	7.18428E-24		13720191.92	2.10873E-24		13720191.92	2.22567E-24		11119307.66	1.16435E-22
13823007.68	8.89317E-25		13823007.68	3.37447E-24		13823007.68	7.07199E-24		13823007.68	2.0924E-24		13823007.68	2.19611E-24		11236012.5	1.0303E-22
13925823.44	8.68869E-25		13925823.44	3.30891E-24		13925823.44	6.95109E-24		13925823.44	2.07321E-24		13925823.44	2.16366E-24		11361676.2	1.02828E-22
14022927.21	8.85028E-25		14022927.21	3.88621E-24		14022927.21	6.92325E-24		14022927.21	3.21676E-24		14022927.21	2.63862E-24		11480154.73	1.0008E-22
14114318.99	8.67311E-25		14114318.99	3.81878E-24		14114318.99	6.8418E-24		14114318.99	3.18538E-24		14114318.99	2.60823E-24		11600279.23	8.08458E-23
14205710.78	8.44589E-25		14205710.78	3.73967E-24		14205710.78	6.75111E-24		14205710.78	3.15845E-24		14205710.78	2.58156E-24		11722018.71	9.196E-23
14297102.57	7.69236E-25		14297102.57	3.05066E-24		14297102.57	6.41402E-24		14297102.57	1.9017E-24		14297102.57	1.82579E-24		11845330.55	8.72734E-23
14399918.33	7.53418E-25		14399918.33	2.98998E-24		14399918.33	6.29111E-24		14399918.33	1.87857E-24		14399918.33	1.8062E-24		11970994.26	8.70943E-23
14502734.09	7.40912E-25		14502734.09	2.91206E-24		14502734.09	6.18638E-24		14502734.09	1.84788E-24		14502734.09	1.78007E-24		12096197.51	8.89582E-23
14605549.85	7.49722E-25		14605549.85	3.55996E-24		14605549.85	6.20018E-24		14605549.85	2.90574E-24		14605549.85	2.21977E-24		12223049.68	9.52549E-23
14696941.63	7.35992E-25		14696941.63	3.48029E-24		14696941.63	6.10979E-24		14696941.63	2.88402E-24		14696941.63	2.20166E-24		12351625.19	9.27517E-23
14788333.42	7.1657E-25		14788333.42	3.41709E-24		14788333.42	6.0553E-24		14788333.42	2.87136E-24		14788333.42	2.1816E-24		12482276.65	9.55193E-23
14879725.2	6.95322E-25		14879725.2	3.35449E-24		14879725.2	5.94286E-24		14879725.2	2.85509E-24		14879725.2	2.1684E-24		12607940.36	9.52972E-23
14976828.98	6.41397E-25		14976828.98	2.65598E-24		14976828.98	5.72476E-24		14976828.98	1.6654E-24		14976828.98	1.64912E-24		12740457.37	8.11334E-23
15079644.74	6.23655E-25		15079644.74	2.58814E-24		15079644.74	5.55323E-24		15079644.74	1.65444E-24		15079644.74	1.63462E-24		12874716.91	8.48379E-23
15182460.5	6.08582E-25		15182460.5	2.53981E-24		15182460.5	5.43324E-24		15182460.5	1.64172E-24		15182460.5	1.6175E-24		13011032.6	7.31404E-23
15279564.27	6.31968E-25		15279564.27	3.06556E-24		15279564.27	5.40399E-24		15279564.27	2.50327E-24		15279564.27	1.93309E-24		13148197.44	6.61036E-23
15370956.06	6.17549E-25		15370956.06	3.0132E-24		15370956.06	5.32816E-24		15370956.06	2.48926E-24		15370956.06	1.91637E-24		13275185.38	7.16431E-23
15462347.84	6.05506E-25		15462347.84	2.9649E-24		15462347.84	5.24529E-24		15462347.84	2.47556E-24		15462347.84	1.90574E-24		13415580.66	7.07772E-23
15553739.63	5.73162E-25		15553739.63	2.18951E-24		15553739.63	5.03837E-24		15553739.63	1.37396E-24		15553739.63	1.42226E-24		13558184.63	5.49231E-23
15656555.39	5.60757E-25		15656555.39	2.13937E-24		15656555.39	4.92331E-24		15656555.39	1.35777E-24		15656555.39	1.40335E-24		13703141.08	8.04973E-23
15759371.15	5.50504E-25		15759371.15	2.08578E-24		15759371.15	4.79044E-24		15759371.15	1.33911E-24		15759371.15	1.39062E-24		13835927.48	7.69604E-23
15862186.91	5.3804E-25		15862186.91	2.03689E-24		15862186.91	4.7174E-24		15862186.91	2.04607E-24		15862186.91	1.37866E-24		13975813.69	8.0924E-23
15953578.69	5.61418E-25		15953578.69	2.46507E-24		15953578.69	4.64762E-24		15953578.69	2.03107E-24		15953578.69	1.64059E-24		14125002.43	8.06435E-23
16044970.48	5.47889E-25		16044970.48	2.42935E-24		16044970.48	4.60491E-24		16044970.48	2.01635E-24		16044970.48	1.62885E-24		14276401.43	7.1651E-23
16136362.27	5.34267E-25		16136362.27	2.38903E-24		16136362.27	4.53905E-24		16136362.27	2.00035E-24		16136362.27	1.62068E-24		14419005.24	6.88417E-23
16233466.04	4.81198E-25		16233466.04	1.77459E-24		16233466.04	4.39358E-24		16233466.04	1.11393E-24		16233466.04	1.27879E-24		14555743.36	7.60133E-23
16336281.8	4.68337E-25		16336281.8	1.72796E-24		16336281.8	4.32616E-24		16336281.8	1.10154E-24		16336281.8	1.27071E-24		14711934.73	7.30817E-23
16439097.56	4.54406E-25		16439097.56	1.6901E-24		16439097.56	4.26378E-24		16439097.56	1.08722E-24		16439097.56	1.25621E-24		14870591.8	6.68183E-23
16536201.33	4.67389E-25		16536201.33	2.08135E-24		16536201.33	4.22383E-24		16536201.33	1.73338E-24		16536201.33	1.53902E-24		15020562.43	6.24274E-23
16627593.12	4.56997E-25		16627593.12	2.05304E-24		16627593.12	4.1517E-24		16627593.12	1.72828E-24		16627593.12	1.53031E-24		15162446.78	3.86946E-23
16718984.9	4.47822E-25		16718984.9	2.02415E-24		16718984.9	4.08004E-24		16718984.9	1.72337E-24		16718984.9	1.51786E-24		15320735.77	4.50516E-23
16810376.69	4.41779E-25		16810376.69	1.98948E-24		16810376.69	3.98799E-24		16810376.69	9.89882E-25		16810376.69	1.50967E-24		15486699.18	4.38386E-23
16913192.45	4.00353E-25		16913192.45	1.49069E-24		16913192.45	3.91596E-24		16913192.45	9.81743E-25		16913192.45	1.2302E-24		15641340.81	3.89099E-23
17016008.21	3.92995E-25		17016008.21	1.45321E-24		17016008.21	3.84471E-24		17016008.21	9.75611E-25		17016008.21	1.22323E-24		15790129.97	3.63499E-23
17118823.97	4.09584E-25		17118823.97	1.80447E-24		17118823.97	3.77783E-24		17118823.97	1.52116E-24		17118823.97	1.5492E-24		15952315.14	4.78436E-23
17210215.76	4.03167E-25		17210215.76	1.77669E-24		17210215.76	3.72409E-24		17210215.76	1.50968E-24		17210215.76	1.53772E-24		16126368.05	5.2325E-23
17301607.54	3.92621E-25		17301607.54	1.75528E-24		17301607.54	3.63133E-24		17301607.54	1.49981E-24		17301607.54	1.53043E-24		16283011.72	4.93995E-23
17392999.33	3.84836E-25		17392999.33	1.73047E-24		17392999.33	3.53764E-24		17392999.33	1.49405E-24		17392999.33	1.52532E-24		16438958.61	5.96717E-23
17490103.1	3.51656E-25		17490103.1	1.28197E-24		17490103.1	3.42297E-24		17490103.1	8.29556E-25		17490103.1	1.22845E-24		16608785.25	6.26477E-23
17592918.86	3.43936E-25		17592918.86	1.25341E-24		17592918.86	3.3602E-24		17592918.86	8.20014E-25		17592918.86	1.22319E-24		16786189.06	5.60568E-23
17695734.62	3.34066E-25		17695734.62	1.22926E-24		17695734.62	3.30415E-24		17695734.62	8.07688E-25		17695734.62	1.21706E-24		16947529.71	5.95446E-23
17792838.39	3.49584E-25		17792838.39	1.57661E-24		17792838.39	3.29374E-24		17792838.39	1.22027E-24		17792838.39	1.51699E-24		17111556.48	6.3262E-23
17884230.18	3.40609E-25		17884230.18	1.55642E-24		17884230.18	3.25339E-24		17884230.18	1.21461E-24		17884230.18	1.51136E-24		17292279.85	7.04348E-23
17975621.97	3.32897E-25		17975621.97	1.53727E-24		17975621.97	3.20429E-24		17975621.97	1.2076E-24		17975621.97	1.5036E-24		17466847.68	6.5451E-23
18067013.75	3.02932E-25		18067013.75	1.13537E-24		18067013.75	3.15617E-24		18067013.75	6.49314E-25		18067013.75	1.16272E-24		17636459.32	6.07268E-23
18169829.51	2.95931E-25		18169829.51	1.11361E-24		18169829.51	3.08837E-24		18169829.51	6.46605E-25		18169829.51	1.1562E-24		17809110.74	6.14063E-23
18272645.27	2.91041E-25		18272645.27	1.09373E-24		18272645.27	3.02957E-24		18272645.27	6.41559E-25		18272645.27	1.14802E-24		17997606.3	6.13612E-23
18375461.03	3.07312E-25		18375461.03	1.41228E-24		18375461.03	3.01131E-24		18375461.03	9.77383E-25		18375461.03	1.39425E-24		18173174.74	5.11136E-23
18466852.82	3.01792E-25		18466852.82	1.39704E-24		18466852.82	2.97382E-24		18466852.82	9.71351E-25		18466852.82	1.39138E-24		18351589.47	5.2711E-23
18558244.6	2.94957E-25		18558244.6	1.38158E-24		18558244.6	2.92664E-24		18558244.6	9.65326E-25		18558244.6	1.38675E-24		18538513.15	5.93427E-23
18649636.39	2.88798E-25		18649636.39	1.3646E-24		18649636.39	2.88009E-24		18649636.39	9.61621E-25		18649636.39	1.3845E-24		18721538.33	4.93375E-23
18746740.16	2.58935E-25		18746740.16	9.77711E-25		18746740.16	2.8025E-24		18746740.16	5.375E-25		18746740.16	1.0744E-24		18906116.89	4.71126E-23
18849555.92	2.52939E-25		18849555.92	9.56882E-25		18849555.92	2.75946E-24		18849555.92	5.30597E-25		18849555.92	1.06858E-24		19093996.7	4.27617E-23
18952371.68	2.47659E-25		18952371.68	9.40585E-25		18952371.68	2.71386E-24		18952371.68	5.26015E-25		18952371.68	1.06431E-24		19282492.26	4.27257E-23
19049475.45	2.67471E-25		19049475.45	1.23423E-24		19049475.45	2.64274E-24		19049475.45	8.34389E-25		19049475.45	1.21341E-24		19473666.76	4.04944E-23
19140867.24	2.62807E-25		19140867.24	1.21613E-24		19140867.24	2.61908E-24		19140867.24	8.27697E-25		19140867.24	1.21013E-24		19667960.48	3.14409E-23
19232259.03	2.58653E-25		19232259.03	1.19581E-24		19232259.03	2.6082E-24		19232259.03	8.23304E-25		19232259.03	1.20395E-24		19856456.04	3.14157E-23
19323650.81	2.31269E-25		19323650.81	8.4201E-25		19323650.81	2.55837E-24		19323650.81	4.7662E-25		19323650.81	9.46271E-25		20053969.67	4.02244E-23
19426466.57	2.25211E-25		19426466.57	8.24418E-25		19426466.57	2.52294E-24		19426466.57	4.71336E-25		19426466.57	9.38421E-25		20248367.03	3.55051E-23
19529282.33	2.19364E-25		19529282.33	8.08952E-25		19529282.33	2.47462E-24		19529282.33	4.65868E-25		19529282.33	9.32145E-25		20422291.1	3.33226E-23
19632098.09	2.34764E-25		19632098.09	1.08014E-24		19632098.09	2.40792E-24		19632098.09	7.23297E-25		19632098.09	1.10353E-24		20599362.69	3.32667E-23
19723489.88	2.30639E-25		19723489.88	1.06847E-24		19723489.88	2.36381E-24		19723489.88	7.19426E-25		19723489.88	1.09691E-24		20761721.82	2.87487E-23
19814881.66	2.27088E-25		19814881.66	1.05374E-24		19814881.66	2.32272E-24		19814881.66	7.15191E-25		19814881.66	1.09181E-24		20895773.46	2.57874E-23
19906273.45	2.23068E-25		19906273.45	1.03908E-24		19906273.45	2.27581E-24		19906273.45	7.10738E-25		19906273.45	1.08583E-24		21032861.14	2.5736E-23
20003377.22	1.94167E-25		20003377.22	7.17166E-25		20003377.22	2.24676E-24		20003377.22	3.95104E-25		20003377.22	9.26859E-25		21152924.29	2.44706E-23
20106192.98	1.90533E-25		20106192.98	7.06939E-25		20106192.98	2.20027E-24		20106192.98	3.92523E-25		20106192.98	9.21991E-25		21252018.29	2.09437E-23
20209008.74	1.85809E-25		20209008.74	6.96439E-25		20209008.74	2.15956E-24		20209008.74	3.88454E-25		20209008.74	9.19487E-25		21349122.07	2.08976E-23
20306112.52	2.00152E-25		20306112.52	9.2071E-25		20306112.52	2.10418E-24		20306112.52	6.30984E-25		20306112.52	1.0909E-24		21441370.41	8.2295E-24
20397504.3	1.97057E-25		20397504.3	9.09096E-25		20397504.3	2.07392E-24		20397504.3	6.29879E-25		20397504.3	1.08923E-24		21510375.09	1.35782E-23
20488896.09	1.94978E-25		20488896.09	8.98516E-25		20488896.09	2.05758E-24		20488896.09	6.28103E-25		20488896.09	1.08782E-24		21583638.33	9.03544E-24
20580287.87	1.7268E-25		20580287.87	6.02772E-25		20580287.87	2.06124E-24		20580287.87	3.63147E-25		20580287.87	9.07547E-25		21657894.15	9.06227E-24
20683103.63	1.69534E-25		20683103.63	5.92588E-25		20683103.63	2.05039E-24		20683103.63	3.6104E-25		20683103.63	9.07079E-25		21726437.99	9.02041E-24
20785919.39	1.66005E-25		20785919.39	5.83682E-25		20785919.39	2.01803E-24		20785919.39	3.58649E-25		20785919.39	9.05359E-25		21804480.26	1.89553E-23
20888735.15	1.79463E-25		20888735.15	7.81884E-25		20888735.15	1.97945E-24		20888735.15	6.31849E-25		20888735.15	1.07309E-24		21873024.1	1.89543E-23
20980126.94	1.76812E-25		20980126.94	7.73148E-25		20980126.94	1.95325E-24		20980126.94	6.28805E-25		20980126.94	1.07085E-24		21949699.96	1.55005E-23
21071518.73	1.73728E-25		21071518.73	7.61879E-25		21071518.73	1.92544E-24		21071518.73	6.27257E-25		21071518.73	1.06925E-24		22029667.77	1.5497E-23
21162910.51	1.70511E-25		21162910.51	7.53185E-25		21162910.51	1.89339E-24		21162910.51	6.25982E-25		21162910.51	1.06593E-24		22105863.42	1.90749E-23
21260014.28	1.49537E-25		21260014.28	5.09254E-25		21260014.28	1.87801E-24		21260014.28	3.7993E-25		21260014.28	8.88581E-25		22174407.26	1.90733E-23
21362830.04	1.46811E-25		21362830.04	5.00938E-25		21362830.04	1.83651E-24		21362830.04	3.77731E-25		21362830.04	8.85164E-25		22253914.24	1.37445E-23
21465645.8	1.43803E-25		21465645.8	4.91321E-25		21465645.8	1.79833E-24		21465645.8	3.75099E-25		21465645.8	8.80193E-25		22322458.08	1.37425E-23
21562749.58	1.52907E-25		21562749.58	6.76571E-25		21562749.58	1.7433E-24		21562749.58	6.04005E-25		21562749.58	1.02916E-24		22396713.9	1.37106E-23
21654141.36	1.51032E-25		21654141.36	6.68555E-25		21654141.36	1.71567E-24		21654141.36	6.02099E-25		21654141.36	1.02497E-24		22471856.99	1.67833E-23
21745533.15	1.48719E-25		21745533.15	6.62521E-25		21745533.15	1.69354E-24		21745533.15	5.9972E-25		21745533.15	1.02088E-24		22542326.38	6.84229E-24
21836924.94	1.29807E-25		21836924.94	4.49756E-25		21836924.94	1.67644E-24		21836924.94	3.22578E-25		21836924.94	8.47642E-25		22622294.19	6.83794E-24
21939740.7	1.27209E-25		21939740.7	4.44637E-25		21939740.7	1.65244E-24		21939740.7	3.21028E-25		21939740.7	8.4447E-25		22702262	6.83485E-24
22042556.45	1.24916E-25		22042556.45	4.38654E-25		22042556.45	1.62053E-24		22042556.45	3.18476E-25		22042556.45	8.41186E-25		22776875.56	1.20166E-23
22145372.21	1.36903E-25		22145372.21	6.0794E-25		22145372.21	1.5639E-24		22145372.21	5.22112E-25		22145372.21	9.4581E-25		22849191.56	8.43266E-24
22236764	1.35652E-25		22236764	6.00378E-25		22236764	1.5407E-24		22236764	5.18849E-25		22236764	9.42877E-25		22923447.39	8.45442E-24
22328155.79	1.34008E-25		22328155.79	5.92299E-25		22328155.79	1.53337E-24		22328155.79	5.16693E-25		22328155.79	9.40031E-25		22991991.23	8.42536E-24
22419547.57	1.32568E-25		22419547.57	5.85704E-25		22419547.57	1.52282E-24		22419547.57	5.14849E-25		22419547.57	9.38017E-25		23071959.04	8.42226E-24
22516651.35	1.19544E-25		22516651.35	3.85845E-25		22516651.35	1.53044E-24		22516651.35	2.82181E-25		22516651.35	7.82915E-25		23146594.85	1.22275E-23
22619467.11	1.17324E-25		22619467.11	3.80635E-25		22619467.11	1.50226E-24		22619467.11	2.80506E-25		22619467.11	7.80438E-25		23219963.42	9.14989E-24
22722282.87	1.1517E-25		22722282.87	3.75002E-25		22722282.87	1.47578E-24		22722282.87	2.78688E-25		22722282.87	7.78206E-25		23299931.23	9.1464E-24
22819386.64	1.24813E-25		22819386.64	5.26918E-25		22819386.64	1.42764E-24		22819386.64	4.69902E-25		22819386.64	8.80139E-25		23379899.04	9.14511E-24
22910778.42	1.23014E-25		22910778.42	5.20907E-25		22910778.42	1.40561E-24		22910778.42	4.67574E-25		22910778.42	8.78658E-25		23455261.5	1.21981E-23
23002170.21	1.22322E-25		23002170.21	5.15707E-25		23002170.21	1.38509E-24		23002170.21	4.66789E-25		23002170.21	8.76025E-25		23529159.6	7.03512E-24
23093562	1.08E-25		23093562	3.33797E-25		23093562	1.39605E-24		23093562	2.59521E-25		23093562	7.6657E-25		23597703.44	7.03383E-24
23196377.76	1.0598E-25		23196377.76	3.30718E-25		23196377.76	1.37576E-24		23196377.76	2.59096E-25		23196377.76	7.64994E-25		23671959.27	7.00695E-24
23299193.52	1.04298E-25		23299193.52	3.26919E-25		23299193.52	1.35206E-24		23299193.52	2.58052E-25		23299193.52	7.6167E-25		23751927.08	7.00457E-24
23402009.28	1.12085E-25		23402009.28	4.79502E-25		23402009.28	1.29713E-24		23402009.28	4.45233E-25		23402009.28	8.31415E-25		23828607.84	1.15176E-23
23493401.06	1.10603E-25		23493401.06	4.76326E-25		23493401.06	1.27298E-24		23493401.06	4.44561E-25		23493401.06	8.28631E-25		23902483.67	7.70763E-24
23584792.85	1.09326E-25		23584792.85	4.72641E-25		23584792.85	1.25306E-24		23584792.85	4.43396E-25		23584792.85	8.25884E-25		23982451.49	7.70676E-24
23676184.63	1.07637E-25		23676184.63	4.68174E-25		23676184.63	1.23505E-24		23676184.63	4.42725E-25		23676184.63	8.23532E-25		24062419.3	7.70633E-24
23773288.41	9.45261E-26		23773288.41	3.05579E-25		23773288.41	1.24353E-24		23773288.41	2.48947E-25		23773288.41	7.17575E-25		24136675.13	7.72668E-24
23876104.17	9.31915E-26		23876104.17	3.00541E-25		23876104.17	1.22459E-24		23876104.17	2.47977E-25		23876104.17	7.1512E-25		24208556.4	1.16867E-23
23978919.93	9.06887E-26		23978919.93	2.963E-25		23978919.93	1.21136E-24		23978919.93	2.46024E-25		23978919.93	7.14364E-25		24277100.24	1.16625E-23
24076023.7	9.84793E-26		24076023.7	4.32969E-25		24076023.7	1.1751E-24		24076023.7	4.46161E-25		24076023.7	7.62929E-25		24357068.05	1.16608E-23
24167415.49	9.69396E-26		24167415.49	4.29005E-25		24167415.49	1.16395E-24		24167415.49	4.44387E-25		24167415.49	7.61629E-25		24437035.87	1.16605E-23
24258807.27	9.59685E-26		24258807.27	4.25668E-25		24258807.27	1.1501E-24		24258807.27	4.43099E-25		24258807.27	7.61841E-25		24517003.68	1.16604E-23
24350199.06	8.51959E-26		24350199.06	2.66443E-25		24350199.06	1.1678E-24		24350199.06	2.54292E-25		24350199.06	6.89144E-25		24590251.64	1.05003E-23
24453014.82	8.38792E-26		24453014.82	2.62585E-25		24453014.82	1.15356E-24		24453014.82	2.53478E-25		24453014.82	6.89329E-25		24670219.45	1.04992E-23
24555830.58	8.29447E-26		24555830.58	2.59014E-25		24555830.58	1.13856E-24		24555830.58	2.52692E-25		24555830.58	6.89756E-25		24750187.27	1.05199E-23
24658646.34	9.20069E-26		24658646.34	3.82338E-25		24658646.34	1.10376E-24		24658646.34	4.44762E-25		24658646.34	7.3152E-25		24818731.11	1.05186E-23
24750038.12	9.16514E-26		24750038.12	3.79247E-25		24750038.12	1.08947E-24		24750038.12	4.43828E-25		24750038.12	7.31533E-25		24892986.93	1.04954E-23
24841429.91	9.08122E-26		24841429.91	3.77022E-25		24841429.91	1.08285E-24		24841429.91	4.43384E-25		24841429.91	7.3122E-25		24974222.67	3.478E-24
24932821.7	8.97527E-26		24932821.7	3.74762E-25		24932821.7	1.07955E-24		24932821.7	4.43516E-25		24932821.7	7.30619E-25		25065614.45	3.47758E-24
25029925.47	7.88907E-26		25029925.47	2.32093E-25		25029925.47	1.09176E-24		25029925.47	2.41623E-25		25029925.47	6.7986E-25		25157006.24	3.47705E-24
25132741.23	7.83484E-26		25132741.23	2.29447E-25		25132741.23	1.08137E-24		25132741.23	2.41054E-25		25132741.23	6.78445E-25		25248398.03	3.47568E-24
25235556.99	7.73834E-26		25235556.99	2.2754E-25		25235556.99	1.06994E-24		25235556.99	2.40415E-25		25235556.99	6.77232E-25		25334077.83	3.49442E-24
25332660.76	8.35697E-26		25332660.76	3.29878E-25		25332660.76	1.03247E-24		25332660.76	4.07393E-25		25332660.76	7.08481E-25		25424052.55	1.37984E-25
25424052.55	8.30307E-26		25424052.55	3.28152E-25		25424052.55	1.01982E-24		25424052.55	4.06328E-25		25424052.55	7.07389E-25		25515444.33	1.36581E-25
25515444.33	8.20847E-26		25515444.33	3.26274E-25		25515444.33	1.01122E-24		25515444.33	4.06039E-25		25515444.33	7.06146E-25		25606836.12	1.13082E-25
25606836.12	7.18326E-26		25606836.12	1.98274E-25		25606836.12	1.01929E-24		25606836.12	2.13001E-25		25606836.12	6.63641E-25		25709651.88	1.12053E-25
25709651.88	7.13538E-26		25709651.88	1.96979E-25		25709651.88	1.01214E-24		25709651.88	2.12056E-25		25709651.88	6.6296E-25		25812467.64	1.10792E-25
25812467.64	7.0851E-26		25812467.64	1.95427E-25		25812467.64	1.00287E-24		25812467.64	2.10927E-25		25812467.64	6.62642E-25		25915283.4	1.26306E-25
25915283.4	7.80136E-26		25915283.4	2.83395E-25		25915283.4	9.63626E-25		25915283.4	3.61278E-25		25915283.4	6.76328E-25		26006675.19	1.24569E-25
26006675.19	7.7583E-26		26006675.19	2.82267E-25		26006675.19	9.5185E-25		26006675.19	3.6001E-25		26006675.19	6.75991E-25		26098066.97	1.23517E-25
26098066.97	7.66166E-26		26098066.97	2.80823E-25		26098066.97	9.42944E-25		26098066.97	3.59226E-25		26098066.97	6.75709E-25		26189458.76	1.21993E-25
26189458.76	7.5787E-26		26189458.76	2.78614E-25		26189458.76	9.3166E-25		26189458.76	3.58565E-25		26189458.76	6.7488E-25		26286562.53	1.01143E-25
26286562.53	6.81267E-26		26286562.53	1.7233E-25		26286562.53	9.48075E-25		26286562.53	1.90384E-25		26286562.53	6.41154E-25		26389378.29	1.00809E-25
26389378.29	6.74187E-26		26389378.29	1.7046E-25		26389378.29	9.44691E-25		26389378.29	1.90034E-25		26389378.29	6.40593E-25		26492194.05	1.0066E-25
26492194.05	6.66847E-26		26492194.05	1.68882E-25		26492194.05	9.40476E-25		26492194.05	1.89502E-25		26492194.05	6.39748E-25		26584665.31	1.19099E-25
26589297.82	7.38888E-26		26589297.82	2.52768E-25		26589297.82	9.1053E-25		26589297.82	3.41769E-25		26589297.82	6.46361E-25		26670345.11	1.35152E-25
26680689.61	7.2893E-26		26680689.61	2.51039E-25		26680689.61	9.04467E-25		26680689.61	3.41499E-25		26680689.61	6.45331E-25		26750312.92	1.34577E-25
26772081.4	7.21153E-26		26772081.4	2.49746E-25		26772081.4	8.98027E-25		26772081.4	3.4143E-25		26772081.4	6.4447E-25		26830280.73	1.17008E-25
26863473.18	6.40145E-26		26863473.18	1.59426E-25		26863473.18	9.16566E-25		26863473.18	1.89865E-25		26863473.18	6.29114E-25		26921672.52	1.16574E-25
26966288.94	6.35094E-26		26966288.94	1.58124E-25		26966288.94	9.11436E-25		26966288.94	1.90243E-25		26966288.94	6.28685E-25		27013064.3	1.15415E-25
27069104.7	6.32685E-26		27069104.7	1.57052E-25		27069104.7	9.0452E-25		27069104.7	1.90152E-25		27069104.7	6.2821E-25		27104456.09	1.14412E-25
27171920.46	7.02598E-26		27171920.46	2.34993E-25		27171920.46	8.67448E-25		27171920.46	3.23497E-25		27171920.46	6.37533E-25		27195847.88	1.302E-25
27263312.25	7.01241E-26		27263312.25	2.34468E-25		27263312.25	8.62677E-25		27263312.25	3.23236E-25		27263312.25	6.38357E-25		27275815.69	1.28458E-25
27354704.03	6.99054E-26		27354704.03	2.33894E-25		27354704.03	8.55671E-25		27354704.03	3.22892E-25		27354704.03	6.37891E-25		27355783.5	1.27538E-25
27446095.82	6.96026E-26		27446095.82	2.33504E-25		27446095.82	8.49031E-25		27446095.82	3.22431E-25		27446095.82	6.37806E-25		27446095.82	1.08301E-25
27543199.59	6.12186E-26		27543199.59	1.47486E-25		27543199.59	8.70546E-25		27543199.59	1.69435E-25		27543199.59	6.30292E-25		27543199.59	9.16698E-26
27646015.35	6.11194E-26		27646015.35	1.46902E-25		27646015.35	8.63692E-25		27646015.35	1.69328E-25		27646015.35	6.30528E-25		27646015.35	9.20288E-26
27748831.11	6.10212E-26		27748831.11	1.46007E-25		27748831.11	8.57535E-25		27748831.11	1.69499E-25		27748831.11	6.30813E-25		27748831.11	9.20809E-26
27845934.88	6.81803E-26		27845934.88	2.0996E-25		27845934.88	8.14239E-25		27845934.88	2.97786E-25		27845934.88	6.39453E-25		27845934.88	1.04296E-25
27937326.67	6.80917E-26		27937326.67	2.09202E-25		27937326.67	8.12525E-25		27937326.67	2.97826E-25		27937326.67	6.39575E-25		27937326.67	1.04192E-25
28028718.46	6.82037E-26		28028718.46	2.08655E-25		28028718.46	8.10886E-25		28028718.46	2.97848E-25		28028718.46	6.39936E-25		28028718.46	1.03774E-25
28120110.24	6.08007E-26		28120110.24	1.29701E-25		28120110.24	8.4145E-25		28120110.24	1.64436E-25		28120110.24	6.30633E-25		28120110.24	8.71949E-26
28222926	6.02559E-26		28222926	1.28948E-25		28222926	8.3548E-25		28222926	1.64331E-25		28222926	6.30125E-25		28222926	8.72981E-26
28325741.76	6.00143E-26		28325741.76	1.28474E-25		28325741.76	8.28918E-25		28325741.76	1.64372E-25		28325741.76	6.30497E-25		28325741.76	8.69327E-26
28428557.52	6.66661E-26		28428557.52	1.84905E-25		28428557.52	7.82179E-25		28428557.52	2.96794E-25		28428557.52	6.3487E-25		28428557.52	9.67518E-26
28519949.31	6.66044E-26		28519949.31	1.84099E-25		28519949.31	7.79965E-25		28519949.31	2.96638E-25		28519949.31	6.35403E-25		28519949.31	9.63767E-26
28611341.09	6.61199E-26		28611341.09	1.83569E-25		28611341.09	7.82035E-25		28611341.09	2.9633E-25		28611341.09	6.35177E-25		28611341.09	9.58521E-26
28702732.88	6.55312E-26		28702732.88	1.83261E-25		28702732.88	7.85158E-25		28702732.88	2.95886E-25		28702732.88	6.35193E-25		28702732.88	9.54046E-26
28828396.59	6.36422E-26		28828396.59	1.71291E-25		28828396.59	7.74989E-25		28828396.59	2.83242E-25		28828396.59	6.2743E-25		28828396.59	9.32632E-26
29011180.16	6.80476E-26		29011180.16	2.23278E-25		29011180.16	7.24215E-25		29011180.16	3.87169E-25		29011180.16	6.29218E-25		29011180.16	1.03456E-25
29245371.61	7.17847E-26		29245371.61	2.69439E-25		29245371.61	6.72119E-25		29245371.61	4.93981E-25		29245371.61	6.22604E-25		29245371.61	1.16064E-25
29530970.94	7.50314E-26		29530970.94	3.07382E-25		29530970.94	6.17894E-25		29530970.94	5.9468E-25		29530970.94	6.0681E-25		29530970.94	1.28782E-25
29867978.16	7.74959E-26		29867978.16	3.4202E-25		29867978.16	5.64382E-25		29867978.16	7.046E-25		29867978.16	5.91359E-25		29867978.16	1.39338E-25
30256393.25	7.92731E-26		30256393.25	3.74932E-25		30256393.25	5.08614E-25		30256393.25	8.13683E-25		30256393.25	5.81443E-25		30256393.25	1.49381E-25
30696216.22	7.42474E-26		30696216.22	3.47749E-25		30696216.22	4.87261E-25		30696216.22	7.8299E-25		30696216.22	5.65774E-25		30696216.22	1.46763E-25
31198871.04	7.5318E-26		31198871.04	3.73425E-25		31198871.04	4.21981E-25		31198871.04	8.85221E-25		31198871.04	5.45768E-25		31198871.04	1.52776E-25
31752933.75	7.62072E-26		31752933.75	3.98181E-25		31752933.75	3.5334E-25		31752933.75	9.89627E-25		31752933.75	5.23533E-25		31752933.75	1.594E-25
32358404.33	7.66104E-26		32358404.33	4.19044E-25		32358404.33	2.83286E-25		32358404.33	1.08523E-24		32358404.33	4.97588E-25		32358404.33	1.66817E-25
32986722.86	7.0797E-26		32986722.86	3.81974E-25		32986722.86	2.63893E-25		32986722.86	1.05495E-24		32986722.86	4.6662E-25		32986722.86	1.6271E-25
33615041.39	6.57165E-26		33615041.39	3.44072E-25		33615041.39	2.433E-25		33615041.39	1.03656E-24		33615041.39	4.29655E-25		33615041.39	1.57215E-25
34243359.92	6.08366E-26		34243359.92	3.12645E-25		34243359.92	2.21224E-25		34243359.92	1.01453E-24		34243359.92	3.97415E-25		34243359.92	1.50281E-25
34871678.45	5.61604E-26		34871678.45	2.8873E-25		34871678.45	2.02418E-25		34871678.45	9.94669E-25		34871678.45	3.74373E-25		34871678.45	1.43731E-25
35499996.99	5.2609E-26		35499996.99	2.6547E-25		35499996.99	1.8591E-25		35499996.99	9.616E-25		35499996.99	3.4986E-25		35499996.99	1.37526E-25
36128315.52	4.97945E-26		36128315.52	2.41192E-25		36128315.52	1.71503E-25		36128315.52	9.15168E-25		36128315.52	3.1973E-25		36128315.52	1.30851E-25
36756634.05	4.65488E-26		36756634.05	2.19349E-25		36756634.05	1.61196E-25		36756634.05	8.65914E-25		36756634.05	2.93432E-25		36756634.05	1.25829E-25
37384952.58	4.37814E-26		37384952.58	2.01097E-25		37384952.58	1.51926E-25		37384952.58	8.2197E-25		37384952.58	2.73806E-25		37384952.58	1.22323E-25
38013271.11	4.14045E-26		38013271.11	1.82637E-25		38013271.11	1.41765E-25		38013271.11	7.82542E-25		38013271.11	2.56178E-25		38013271.11	1.182E-25
38641589.64	3.93891E-26		38641589.64	1.66231E-25		38641589.64	1.31128E-25		38641589.64	7.42539E-25		38641589.64	2.40227E-25		38641589.64	1.12424E-25
39269908.17	3.75852E-26		39269908.17	1.53981E-25		39269908.17	1.20823E-25		39269908.17	6.99228E-25		39269908.17	2.26806E-25		39269908.17	1.07682E-25
39898226.7	3.57441E-26		39898226.7	1.43204E-25		39898226.7	1.12061E-25		39898226.7	6.4897E-25		39898226.7	2.16758E-25		39898226.7	1.05417E-25
40526545.23	3.406E-26		40526545.23	1.30936E-25		40526545.23	1.05532E-25		40526545.23	6.01532E-25		40526545.23	2.09011E-25		40526545.23	1.0236E-25
41154863.76	3.26788E-26		41154863.76	1.18206E-25		41154863.76	9.98719E-26		41154863.76	5.62252E-25		41154863.76	2.01309E-25		41154863.76	9.76814E-26
41783182.29	3.14056E-26		41783182.29	1.08092E-25		41783182.29	9.42866E-26		41783182.29	5.23188E-25		41783182.29	1.95625E-25		41783182.29	9.60823E-26
42411500.82	2.9664E-26		42411500.82	1.00958E-25		42411500.82	8.84704E-26		42411500.82	4.90678E-25		42411500.82	1.88841E-25		42411500.82	9.49387E-26
43039819.35	2.83506E-26		43039819.35	9.40754E-26		43039819.35	8.28705E-26		43039819.35	4.64396E-25		43039819.35	1.78172E-25		43039819.35	9.36484E-26
43668137.88	2.72278E-26		43668137.88	8.73433E-26		43668137.88	7.77205E-26		43668137.88	4.31911E-25		43668137.88	1.67701E-25		43668137.88	9.12915E-26
44296456.42	2.59786E-26		44296456.42	8.13279E-26		44296456.42	7.33994E-26		44296456.42	3.90579E-25		44296456.42	1.58994E-25		44296456.42	8.88652E-26
44924774.95	2.46224E-26		44924774.95	7.62295E-26		44924774.95	7.03274E-26		44924774.95	3.53321E-25		44924774.95	1.5187E-25		44924774.95	8.83235E-26
45553093.48	2.34053E-26		45553093.48	7.16237E-26		45553093.48	6.72769E-26		45553093.48	3.25085E-25		45553093.48	1.46264E-25		45553093.48	8.7089E-26
46181412.01	2.23428E-26		46181412.01	6.70642E-26		46181412.01	6.44614E-26		46181412.01	3.02698E-25		46181412.01	1.41656E-25		46181412.01	8.48471E-26
46809730.54	2.16693E-26		46809730.54	6.31355E-26		46809730.54	6.19531E-26		46809730.54	2.79148E-25		46809730.54	1.38518E-25		46809730.54	8.31258E-26
47438049.07	2.10715E-26		47438049.07	5.95121E-26		47438049.07	5.87302E-26		47438049.07	2.50264E-25		47438049.07	1.34415E-25		47438049.07	8.14978E-26
48066367.6	2.01198E-26		48066367.6	5.56509E-26		48066367.6	5.52096E-26		48066367.6	2.23654E-25		48066367.6	1.28754E-25		48066367.6	7.87475E-26
48694686.13	1.9406E-26		48694686.13	5.13424E-26		48694686.13	5.26404E-26		48694686.13	2.04011E-25		48694686.13	1.23443E-25		48694686.13	7.69963E-26
49323004.66	1.85415E-26		49323004.66	4.78108E-26		49323004.66	5.04714E-26		49323004.66	1.87463E-25		49323004.66	1.18318E-25		49323004.66	7.61359E-26
49951323.19	1.76969E-26		49951323.19	4.46664E-26		49951323.19	4.87229E-26		49951323.19	1.71362E-25		49951323.19	1.14061E-25		49951323.19	7.61812E-26
50579641.72	1.69318E-26		50579641.72	4.16448E-26		50579641.72	4.69014E-26		50579641.72	1.5803E-25		50579641.72	1.08416E-25		50579641.72	7.63533E-26
51207960.25	1.65422E-26		51207960.25	3.9305E-26		51207960.25	4.49906E-26		51207960.25	1.48068E-25		51207960.25	1.02425E-25		51207960.25	7.49066E-26
51836278.78	1.60313E-26		51836278.78	3.68494E-26		51836278.78	4.31154E-26		51836278.78	1.403E-25		51836278.78	9.69375E-26		51836278.78	7.32457E-26
52464597.31	1.54556E-26		52464597.31	3.44577E-26		52464597.31	4.15899E-26		52464597.31	1.33951E-25		52464597.31	9.20101E-26		52464597.31	7.18865E-26
53092915.85	1.46511E-26		53092915.85	3.21392E-26		53092915.85	4.00712E-26		53092915.85	1.27265E-25		53092915.85	8.685E-26		53092915.85	7.11802E-26
53721234.38	1.39754E-26		53721234.38	3.05081E-26		53721234.38	3.86592E-26		53721234.38	1.20918E-25		53721234.38	8.29369E-26		53721234.38	7.11516E-26
54349552.91	1.34577E-26		54349552.91	2.92125E-26		54349552.91	3.76548E-26		54349552.91	1.15323E-25		54349552.91	7.92711E-26		54349552.91	6.98059E-26
54977871.44	1.28937E-26		54977871.44	2.80702E-26		54977871.44	3.63721E-26		54977871.44	1.09535E-25		54977871.44	7.50952E-26		54977871.44	6.74231E-26
55606189.97	1.24824E-26		55606189.97	2.66352E-26		55606189.97	3.50492E-26		55606189.97	1.04195E-25		55606189.97	7.20668E-26		55606189.97	6.44871E-26
56234508.5	1.20116E-26		56234508.5	2.5206E-26		56234508.5	3.38066E-26		56234508.5	9.94004E-26		56234508.5	6.93229E-26		56234508.5	6.20118E-26
56862827.03	1.16291E-26		56862827.03	2.40314E-26		56862827.03	3.26327E-26		56862827.03	9.42002E-26		56862827.03	6.67426E-26		56862827.03	6.0099E-26
57491145.56	1.12186E-26		57491145.56	2.28703E-26		57491145.56	3.14829E-26		57491145.56	9.03065E-26		57491145.56	6.43361E-26		57491145.56	5.87175E-26
58119464.09	1.09604E-26		58119464.09	2.18286E-26		58119464.09	3.05095E-26		58119464.09	8.79753E-26		58119464.09	6.17742E-26		58119464.09	5.76346E-26
58747782.62	1.07477E-26		58747782.62	2.10849E-26		58747782.62	2.92709E-26		58747782.62	8.51096E-26		58747782.62	5.94237E-26		58747782.62	5.69242E-26
59376101.15	1.05771E-26		59376101.15	2.04075E-26		59376101.15	2.81507E-26		59376101.15	8.14991E-26		59376101.15	5.73716E-26		59376101.15	5.56527E-26
60004419.68	1.02756E-26		60004419.68	1.96154E-26		60004419.68	2.72144E-26		60004419.68	7.84728E-26		60004419.68	5.5377E-26		60004419.68	5.40603E-26
60632738.21	9.99476E-27		60632738.21	1.87994E-26		60632738.21	2.62259E-26		60632738.21	7.6183E-26		60632738.21	5.41156E-26		60632738.21	5.33143E-26
61261056.75	9.71314E-27		61261056.75	1.79968E-26		61261056.75	2.53437E-26		61261056.75	7.4057E-26		61261056.75	5.33739E-26		61261056.75	5.27872E-26
61889375.28	9.38869E-27		61889375.28	1.73197E-26		61889375.28	2.45589E-26		61889375.28	7.20838E-26		61889375.28	5.24275E-26		61889375.28	5.25409E-26
62517693.81	9.07875E-27		62517693.81	1.66918E-26		62517693.81	2.38541E-26		62517693.81	6.90057E-26		62517693.81	5.10101E-26		62517693.81	5.12373E-26
63146012.34	8.76303E-27		63146012.34	1.60732E-26		63146012.34	2.32142E-26		63146012.34	6.49284E-26		63146012.34	5.00606E-26		63146012.34	4.89672E-26
63774330.87	8.57291E-27		63774330.87	1.55439E-26		63774330.87	2.24475E-26		63774330.87	6.14251E-26		63774330.87	4.92046E-26		63774330.87	4.67251E-26
64402649.4	8.36906E-27		64402649.4	1.50488E-26		64402649.4	2.16505E-26		64402649.4	5.87106E-26		64402649.4	4.8136E-26		64402649.4	4.56755E-26
65030967.93	8.12393E-27		65030967.93	1.45607E-26		65030967.93	2.09865E-26		65030967.93	5.5525E-26		65030967.93	4.67744E-26		65030967.93	4.36413E-26
65659286.46	7.87499E-27		65659286.46	1.39968E-26		65659286.46	2.0247E-26		65659286.46	5.22543E-26		65659286.46	4.52455E-26		65659286.46	4.12913E-26
66287604.99	7.62637E-27		66287604.99	1.34985E-26		66287604.99	1.94573E-26		66287604.99	4.92457E-26		66287604.99	4.33002E-26		66287604.99	3.92522E-26
66915923.52	7.38006E-27		66915923.52	1.30997E-26		66915923.52	1.88136E-26		66915923.52	4.64684E-26		66915923.52	4.12751E-26		66915923.52	3.70722E-26
67544242.05	7.1393E-27		67544242.05	1.27495E-26		67544242.05	1.82723E-26		67544242.05	4.43235E-26		67544242.05	3.97821E-26		67544242.05	3.57695E-26
68172560.58	6.94764E-27		68172560.58	1.23646E-26		68172560.58	1.76286E-26		68172560.58	4.23869E-26		68172560.58	3.89913E-26		68172560.58	3.48493E-26
68800879.11	6.83598E-27		68800879.11	1.19963E-26		68800879.11	1.69719E-26		68800879.11	4.04433E-26		68800879.11	3.85921E-26		68800879.11	3.45596E-26
69429197.64	6.70611E-27		69429197.64	1.16426E-26		69429197.64	1.63977E-26		69429197.64	3.93156E-26		69429197.64	3.76081E-26		69429197.64	3.47392E-26
70057516.18	6.53825E-27		70057516.18	1.12829E-26		70057516.18	1.58607E-26		70057516.18	3.81379E-26		70057516.18	3.64519E-26		70057516.18	3.49452E-26
70685834.71	6.38718E-27		70685834.71	1.08851E-26		70685834.71	1.527E-26		70685834.71	3.64677E-26		70685834.71	3.55204E-26		70685834.71	3.39468E-26
71314153.24	6.19658E-27		71314153.24	1.05387E-26		71314153.24	1.46601E-26		71314153.24	3.54135E-26		71314153.24	3.4551E-26		71314153.24	3.29417E-26
71942471.77	6.00383E-27		71942471.77	1.02325E-26		71942471.77	1.41675E-26		71942471.77	3.48516E-26		71942471.77	3.3323E-26		71942471.77	3.21857E-26
72570790.3	5.91108E-27		72570790.3	9.91143E-27		72570790.3	1.37975E-26		72570790.3	3.36911E-26		72570790.3	3.21328E-26		72570790.3	3.13482E-26
73199108.83	5.82949E-27		73199108.83	9.62996E-27		73199108.83	1.34193E-26		73199108.83	3.22739E-26		73199108.83	3.11488E-26		73199108.83	3.07895E-26
73827427.36	5.73753E-27		73827427.36	9.3276E-27		73827427.36	1.30292E-26		73827427.36	3.08711E-26		73827427.36	3.07146E-26		73827427.36	3.00191E-26
74455745.89	5.64562E-27		74455745.89	9.04633E-27		74455745.89	1.27467E-26		74455745.89	2.96477E-26		74455745.89	3.06744E-26		74455745.89	2.88845E-26
75084064.42	5.53563E-27		75084064.42	8.77824E-27		75084064.42	1.24631E-26		75084064.42	2.89972E-26		75084064.42	3.04605E-26		75084064.42	2.78256E-26
75712382.95	5.45172E-27		75712382.95	8.50228E-27		75712382.95	1.2126E-26		75712382.95	2.8432E-26		75712382.95	2.9558E-26		75712382.95	2.7362E-26
76340701.48	5.3154E-27		76340701.48	8.27095E-27		76340701.48	1.1821E-26		76340701.48	2.74826E-26		76340701.48	2.87435E-26		76340701.48	2.65098E-26
76969020.01	5.16097E-27		76969020.01	8.05717E-27		76969020.01	1.156E-26		76969020.01	2.63277E-26		76969020.01	2.78235E-26		76969020.01	2.58033E-26
77597338.54	5.06376E-27		77597338.54	7.82085E-27		77597338.54	1.13574E-26		77597338.54	2.51485E-26		77597338.54	2.70004E-26		77597338.54	2.5344E-26
78225657.07	4.99467E-27		78225657.07	7.60594E-27		78225657.07	1.11438E-26		78225657.07	2.40383E-26		78225657.07	2.64623E-26		78225657.07	2.47853E-26
78853975.61	4.86176E-27		78853975.61	7.41888E-27		78853975.61	1.09085E-26		78853975.61	2.32559E-26		78853975.61	2.59074E-26		78853975.61	2.40978E-26
79482294.14	4.73555E-27		79482294.14	7.25515E-27		79482294.14	1.06637E-26		79482294.14	2.26162E-26		79482294.14	2.52397E-26		79482294.14	2.38483E-26
80110612.67	4.61726E-27		80110612.67	7.06841E-27		80110612.67	1.04004E-26		80110612.67	2.18258E-26		80110612.67	2.40829E-26		80110612.67	2.37239E-26
80738931.2	4.50061E-27		80738931.2	6.91795E-27		80738931.2	1.0107E-26		80738931.2	2.09942E-26		80738931.2	2.25952E-26		80738931.2	2.33488E-26
81367249.73	4.37921E-27		81367249.73	6.78052E-27		81367249.73	9.79647E-27		81367249.73	1.99949E-26		81367249.73	2.13924E-26		81367249.73	2.28533E-26
81995568.26	4.25291E-27		81995568.26	6.65624E-27		81995568.26	9.56878E-27		81995568.26	1.90305E-26		81995568.26	2.10406E-26		81995568.26	2.19549E-26
82623886.79	4.16003E-27		82623886.79	6.51271E-27		82623886.79	9.34868E-27		82623886.79	1.86096E-26		82623886.79	2.07329E-26		82623886.79	2.13301E-26
83252205.32	4.06708E-27		83252205.32	6.37965E-27		83252205.32	9.11707E-27		83252205.32	1.8347E-26		83252205.32	2.05801E-26		83252205.32	2.06669E-26
83880523.85	3.9701E-27		83880523.85	6.25511E-27		83880523.85	8.9051E-27		83880523.85	1.77218E-26		83880523.85	2.05256E-26		83880523.85	1.99701E-26
84508842.38	3.86228E-27		84508842.38	6.13348E-27		84508842.38	8.72832E-27		84508842.38	1.69792E-26		84508842.38	2.03059E-26		84508842.38	1.93613E-26
85137160.91	3.80696E-27		85137160.91	6.01546E-27		85137160.91	8.5172E-27		85137160.91	1.63343E-26		85137160.91	1.99962E-26		85137160.91	1.89285E-26
85765479.44	3.70695E-27		85765479.44	5.87342E-27		85765479.44	8.36844E-27		85765479.44	1.5791E-26		85765479.44	1.97403E-26		85765479.44	1.82718E-26
86393797.97	3.60214E-27		86393797.97	5.73944E-27		86393797.97	8.23975E-27		86393797.97	1.52062E-26		86393797.97	1.94922E-26		86393797.97	1.73921E-26
87022116.5	3.52637E-27		87022116.5	5.631E-27		87022116.5	8.09117E-27		87022116.5	1.44362E-26		87022116.5	1.93148E-26		87022116.5	1.66734E-26
87650435.04	3.45738E-27		87650435.04	5.54146E-27		87650435.04	7.97827E-27		87650435.04	1.36635E-26		87650435.04	1.90266E-26		87650435.04	1.62424E-26
88278753.57	3.41685E-27		88278753.57	5.4439E-27		88278753.57	7.86084E-27		88278753.57	1.30503E-26		88278753.57	1.86967E-26		88278753.57	1.58221E-26
88907072.1	3.35804E-27		88907072.1	5.35685E-27		88907072.1	7.72458E-27		88907072.1	1.23609E-26		88907072.1	1.84514E-26		88907072.1	1.53131E-26
89535390.63	3.30992E-27		89535390.63	5.27228E-27		89535390.63	7.5993E-27		89535390.63	1.16976E-26		89535390.63	1.82466E-26		89535390.63	1.49333E-26
90163709.16	3.24701E-27		90163709.16	5.19519E-27		90163709.16	7.4674E-27		90163709.16	1.1269E-26		90163709.16	1.79636E-26		90163709.16	1.45975E-26
90792027.69	3.18774E-27		90792027.69	5.11987E-27		90792027.69	7.29009E-27		90792027.69	1.08592E-26		90792027.69	1.76296E-26		90792027.69	1.42037E-26
91420346.22	3.11878E-27		91420346.22	5.06103E-27		91420346.22	7.13518E-27		91420346.22	1.03532E-26		91420346.22	1.73959E-26		91420346.22	1.37333E-26
92048664.75	3.06266E-27		92048664.75	5.00554E-27		92048664.75	6.92948E-27		92048664.75	9.88617E-27		92048664.75	1.72007E-26		92048664.75	1.32732E-26
92676983.28	2.99802E-27		92676983.28	4.9499E-27		92676983.28	6.72029E-27		92676983.28	9.49442E-27		92676983.28	1.69773E-26		92676983.28	1.28424E-26
93305301.81	2.93095E-27		93305301.81	4.8926E-27		93305301.81	6.55523E-27		93305301.81	9.14502E-27		93305301.81	1.66234E-26		93305301.81	1.25126E-26
93933620.34	2.87417E-27		93933620.34	4.82454E-27		93933620.34	6.38412E-27		93933620.34	8.85056E-27		93933620.34	1.63266E-26		93933620.34	1.20348E-26
94561938.87	2.79645E-27		94561938.87	4.76052E-27		94561938.87	6.21592E-27		94561938.87	8.45502E-27		94561938.87	1.59682E-26		94561938.87	1.1603E-26
95190257.4	2.71415E-27		95190257.4	4.69798E-27		95190257.4	6.06401E-27		95190257.4	7.98533E-27		95190257.4	1.56215E-26		95190257.4	1.13224E-26
95818575.93	2.67307E-27		95818575.93	4.63184E-27		95818575.93	5.9159E-27		95818575.93	7.60106E-27		95818575.93	1.52172E-26		95818575.93	1.09725E-26
96446894.47	2.6073E-27		96446894.47	4.57236E-27		96446894.47	5.76957E-27		96446894.47	7.2854E-27		96446894.47	1.48275E-26		96446894.47	1.07074E-26
97075213	2.54711E-27		97075213	4.50976E-27		97075213	5.64055E-27		97075213	7.03018E-27		97075213	1.45634E-26		97075213	1.04546E-26
97703531.53	2.49479E-27		97703531.53	4.435E-27		97703531.53	5.52523E-27		97703531.53	6.87835E-27		97703531.53	1.42688E-26		97703531.53	1.01873E-26
98331850.06	2.444E-27		98331850.06	4.37484E-27		98331850.06	5.43571E-27		98331850.06	6.64244E-27		98331850.06	1.38516E-26		98331850.06	9.96572E-27
98960168.59	2.39861E-27		98960168.59	4.31719E-27		98960168.59	5.35998E-27		98960168.59	6.41843E-27		98960168.59	1.34779E-26		98960168.59	9.76022E-27
99588487.12	2.35063E-27		99588487.12	4.25633E-27		99588487.12	5.23401E-27		99588487.12	6.27623E-27		99588487.12	1.31803E-26		99588487.12	9.56738E-27
100216805.6	2.29888E-27		100216805.6	4.20285E-27		100216805.6	5.10086E-27		100216805.6	6.15682E-27		100216805.6	1.28121E-26		100216805.6	9.39092E-27
100845124.2	2.25609E-27		100845124.2	4.16125E-27		100845124.2	4.97064E-27		100845124.2	6.02111E-27		100845124.2	1.25172E-26		100845124.2	9.14076E-27
101473442.7	2.21076E-27		101473442.7	4.10974E-27		101473442.7	4.85949E-27		101473442.7	5.89862E-27		101473442.7	1.2235E-26		101473442.7	8.92735E-27
102101761.2	2.14105E-27		102101761.2	4.05332E-27		102101761.2	4.75495E-27		102101761.2	5.77373E-27		102101761.2	1.20507E-26		102101761.2	8.67556E-27
102730079.8	2.10498E-27		102730079.8	4.01609E-27		102730079.8	4.64933E-27		102730079.8	5.58906E-27		102730079.8	1.18485E-26		102730079.8	8.42811E-27
103358398.3	2.07293E-27		103358398.3	3.97242E-27		103358398.3	4.58182E-27		103358398.3	5.34796E-27		103358398.3	1.15768E-26		103358398.3	8.12954E-27
103986716.8	2.04896E-27		103986716.8	3.92647E-27		103986716.8	4.50593E-27		103986716.8	5.13284E-27		103986716.8	1.12795E-26		103986716.8	7.80337E-27
104615035.4	2.02712E-27		104615035.4	3.87632E-27		104615035.4	4.41581E-27		104615035.4	5.0325E-27		104615035.4	1.10115E-26		104615035.4	7.52909E-27
105243353.9	2.01172E-27		105243353.9	3.8276E-27		105243353.9	4.31797E-27		105243353.9	4.93657E-27		105243353.9	1.07105E-26		105243353.9	7.24433E-27
105871672.4	1.98497E-27		105871672.4	3.77501E-27		105871672.4	4.25538E-27		105871672.4	4.78822E-27		105871672.4	1.04191E-26		105871672.4	6.92126E-27
106499991	1.95301E-27		106499991	3.73346E-27		106499991	4.17274E-27		106499991	4.66542E-27		106499991	1.02101E-26		106499991	6.64005E-27
107128309.5	1.91674E-27		107128309.5	3.67988E-27		107128309.5	4.09238E-27		107128309.5	4.56639E-27		107128309.5	9.97044E-27		107128309.5	6.42549E-27
107756628	1.89275E-27		107756628	3.64005E-27		107756628	4.0027E-27		107756628	4.48541E-27		107756628	9.7803E-27		107756628	6.18674E-27
108384946.5	1.87551E-27		108384946.5	3.61603E-27		108384946.5	3.91929E-27		108384946.5	4.46588E-27		108384946.5	9.58667E-27		108384946.5	5.97748E-27
109013265.1	1.85314E-27		109013265.1	3.57404E-27		109013265.1	3.84314E-27		109013265.1	4.44404E-27		109013265.1	9.39281E-27		109013265.1	5.77919E-27
109641583.6	1.8301E-27		109641583.6	3.54011E-27		109641583.6	3.75568E-27		109641583.6	4.41682E-27		109641583.6	9.17521E-27		109641583.6	5.67453E-27
110269902.1	1.79603E-27		110269902.1	3.50427E-27		110269902.1	3.6714E-27		110269902.1	4.38032E-27		110269902.1	8.966E-27		110269902.1	5.63961E-27
110898220.7	1.7664E-27		110898220.7	3.46216E-27		110898220.7	3.59358E-27		110898220.7	4.3266E-27		110898220.7	8.78319E-27		110898220.7	5.62615E-27
111526539.2	1.73986E-27		111526539.2	3.42338E-27		111526539.2	3.51235E-27		111526539.2	4.30543E-27		111526539.2	8.61258E-27		111526539.2	5.59351E-27
112154857.7	1.72504E-27		112154857.7	3.39197E-27		112154857.7	3.44323E-27		112154857.7	4.33133E-27		112154857.7	8.40912E-27		112154857.7	5.52681E-27
112783176.3	1.71036E-27		112783176.3	3.36207E-27		112783176.3	3.40897E-27		112783176.3	4.35293E-27		112783176.3	8.22776E-27		112783176.3	5.42771E-27
113411494.8	1.68391E-27		113411494.8	3.34214E-27		113411494.8	3.37296E-27		113411494.8	4.34644E-27		113411494.8	8.10587E-27		113411494.8	5.25061E-27
114039813.3	1.66118E-27		114039813.3	3.31369E-27		114039813.3	3.3387E-27		114039813.3	4.32657E-27		114039813.3	7.98743E-27		114039813.3	5.09515E-27
114668131.9	1.63186E-27		114668131.9	3.2919E-27		114668131.9	3.30416E-27		114668131.9	4.26057E-27		114668131.9	7.85858E-27		114668131.9	5.00059E-27
115296450.4	1.5994E-27		115296450.4	3.26914E-27		115296450.4	3.27709E-27		115296450.4	4.21165E-27		115296450.4	7.6833E-27		115296450.4	4.92097E-27
115924768.9	1.5703E-27		115924768.9	3.24022E-27		115924768.9	3.24796E-27		115924768.9	4.1764E-27		115924768.9	7.55073E-27		115924768.9	4.80384E-27
116553087.4	1.54402E-27		116553087.4	3.22024E-27		116553087.4	3.22066E-27		116553087.4	4.12092E-27		116553087.4	7.41654E-27		116553087.4	4.66521E-27
117181406	1.51829E-27		117181406	3.20838E-27		117181406	3.18055E-27		117181406	4.03198E-27		117181406	7.30393E-27		117181406	4.45486E-27
117809724.5	1.49292E-27		117809724.5	3.19872E-27		117809724.5	3.15658E-27		117809724.5	3.90113E-27		117809724.5	7.23416E-27		117809724.5	4.25011E-27
118438043	1.47011E-27		118438043	3.17777E-27		118438043	3.13122E-27		118438043	3.77193E-27		118438043	7.16138E-27		118438043	4.08662E-27
119066361.6	1.45107E-27		119066361.6	3.14041E-27		119066361.6	3.08586E-27		119066361.6	3.67185E-27		119066361.6	7.0587E-27		119066361.6	3.96768E-27
119694680.1	1.44759E-27		119694680.1	3.10343E-27		119694680.1	3.04518E-27		119694680.1	3.58598E-27		119694680.1	7.01716E-27		119694680.1	3.90778E-27
120322998.6	1.44018E-27		120322998.6	3.06716E-27		120322998.6	3.01273E-27		120322998.6	3.49307E-27		120322998.6	7.09937E-27		120322998.6	3.86423E-27
120951317.2	1.43723E-27		120951317.2	3.02899E-27		120951317.2	2.97386E-27		120951317.2	3.39531E-27		120951317.2	7.31664E-27		120951317.2	3.79612E-27
121579635.7	1.43083E-27		121579635.7	2.99334E-27		121579635.7	2.92732E-27		121579635.7	3.30231E-27		121579635.7	7.57369E-27		121579635.7	3.64481E-27
122207954.2	1.41126E-27		122207954.2	2.96183E-27		122207954.2	2.9055E-27		122207954.2	3.20703E-27		122207954.2	7.68771E-27		122207954.2	3.50603E-27
122836272.8	1.40052E-27		122836272.8	2.93603E-27		122836272.8	2.88721E-27		122836272.8	3.11317E-27		122836272.8	7.78675E-27		122836272.8	3.38953E-27
123464591.3	1.38799E-27		123464591.3	2.91654E-27		123464591.3	2.85867E-27		123464591.3	3.03699E-27		123464591.3	7.80911E-27		123464591.3	3.33735E-27
124092909.8	1.37448E-27		124092909.8	2.90343E-27		124092909.8	2.81537E-27		124092909.8	2.97337E-27		124092909.8	7.76659E-27		124092909.8	3.28262E-27
124721228.3	1.35147E-27		124721228.3	2.9002E-27		124721228.3	2.7712E-27		124721228.3	2.88257E-27		124721228.3	7.7058E-27		124721228.3	3.19976E-27
125349546.9	1.33732E-27		125349546.9	2.90367E-27		125349546.9	2.74286E-27		125349546.9	2.76998E-27		125349546.9	7.62622E-27		125349546.9	3.1233E-27
125977865.4	1.32186E-27		125977865.4	2.89364E-27		125977865.4	2.71916E-27		125977865.4	2.67001E-27		125977865.4	7.47269E-27		125977865.4	3.04157E-27
126606183.9	1.30047E-27		126606183.9	2.88371E-27		126606183.9	2.6853E-27		126606183.9	2.63057E-27		126606183.9	7.19902E-27		126606183.9	2.94966E-27
127234502.5	1.27533E-27		127234502.5	2.85665E-27		127234502.5	2.66345E-27		127234502.5	2.55998E-27		127234502.5	6.84034E-27		127234502.5	2.85692E-27
127862821	1.26421E-27		127862821	2.82904E-27		127862821	2.64027E-27		127862821	2.44933E-27		127862821	6.46602E-27		127862821	2.81436E-27
128491139.5	1.25412E-27		128491139.5	2.8117E-27		128491139.5	2.58828E-27		128491139.5	2.38604E-27		128491139.5	6.19759E-27		128491139.5	2.78221E-27
129119458.1	1.23849E-27		129119458.1	2.7894E-27		129119458.1	2.53948E-27		129119458.1	2.35819E-27		129119458.1	5.987E-27		129119458.1	2.72422E-27
129747776.6	1.22053E-27		129747776.6	2.75506E-27		129747776.6	2.52165E-27		129747776.6	2.31527E-27		129747776.6	5.83014E-27		129747776.6	2.64803E-27
130376095.1	1.19898E-27		130376095.1	2.71265E-27		130376095.1	2.50536E-27		130376095.1	2.27854E-27		130376095.1	5.68258E-27		130376095.1	2.57545E-27
131004413.7	1.18994E-27		131004413.7	2.66249E-27		131004413.7	2.47573E-27		131004413.7	2.24385E-27		131004413.7	5.52023E-27		131004413.7	2.51927E-27
131632732.2	1.17231E-27		131632732.2	2.61705E-27		131632732.2	2.44519E-27		131632732.2	2.19943E-27		131632732.2	5.40231E-27		131632732.2	2.46338E-27
132261050.7	1.15852E-27		132261050.7	2.57953E-27		132261050.7	2.40864E-27		132261050.7	2.14453E-27		132261050.7	5.31864E-27		132261050.7	2.41396E-27
132889369.2	1.14052E-27		132889369.2	2.54507E-27		132889369.2	2.36703E-27		132889369.2	2.05359E-27		132889369.2	5.22457E-27		132889369.2	2.36218E-27
133517687.8	1.1268E-27		133517687.8	2.51699E-27		133517687.8	2.3166E-27		133517687.8	1.98471E-27		133517687.8	5.09641E-27		133517687.8	2.29553E-27
134146006.3	1.11742E-27		134146006.3	2.49783E-27		134146006.3	2.27662E-27		134146006.3	1.9414E-27		134146006.3	4.97741E-27		134146006.3	2.25239E-27
134774324.8	1.11307E-27		134774324.8	2.4852E-27		134774324.8	2.24571E-27		134774324.8	1.89282E-27		134774324.8	4.8912E-27		134774324.8	2.20993E-27
135402643.4	1.11575E-27		135402643.4	2.45945E-27		135402643.4	2.21839E-27		135402643.4	1.83092E-27		135402643.4	4.78704E-27		135402643.4	2.17338E-27
136030961.9	1.11559E-27		136030961.9	2.43664E-27		136030961.9	2.18223E-27		136030961.9	1.76775E-27		136030961.9	4.6604E-27		136030961.9	2.13582E-27
136659280.4	1.117E-27		136659280.4	2.41209E-27		136659280.4	2.16451E-27		136659280.4	1.71167E-27		136659280.4	4.53856E-27		136659280.4	2.1128E-27
137287599	1.11845E-27		137287599	2.39656E-27		137287599	2.15718E-27		137287599	1.66651E-27		137287599	4.4365E-27		137287599	2.08524E-27
137915917.5	1.11214E-27		137915917.5	2.38849E-27		137915917.5	2.13331E-27		137915917.5	1.62294E-27		137915917.5	4.33895E-27		137915917.5	2.0525E-27
138544236	1.10084E-27		138544236	2.37745E-27		138544236	2.1059E-27		138544236	1.58011E-27		138544236	4.25877E-27		138544236	2.02233E-27
139172554.6	1.09868E-27		139172554.6	2.36337E-27		139172554.6	2.08369E-27		139172554.6	1.52798E-27		139172554.6	4.17626E-27		139172554.6	1.99755E-27
139800873.1	1.09803E-27		139800873.1	2.3562E-27		139800873.1	2.0729E-27		139800873.1	1.47714E-27		139800873.1	4.07506E-27		139800873.1	1.97752E-27
140429191.6	1.08996E-27		140429191.6	2.33942E-27		140429191.6	2.06344E-27		140429191.6	1.43182E-27		140429191.6	3.99553E-27		140429191.6	1.93599E-27
141057510.1	1.0831E-27		141057510.1	2.32036E-27		141057510.1	2.05388E-27		141057510.1	1.38543E-27		141057510.1	3.93248E-27		141057510.1	1.88672E-27
141685828.7	1.07203E-27		141685828.7	2.32061E-27		141685828.7	2.04112E-27		141685828.7	1.35277E-27		141685828.7	3.86476E-27		141685828.7	1.8508E-27
142314147.2	1.06255E-27		142314147.2	2.3282E-27		142314147.2	2.01973E-27		142314147.2	1.34398E-27		142314147.2	3.81517E-27		142314147.2	1.8184E-27
142942465.7	1.06132E-27		142942465.7	2.33173E-27		142942465.7	1.99059E-27		142942465.7	1.33308E-27		142942465.7	3.76804E-27		142942465.7	1.77944E-27
143570784.3	1.05351E-27		143570784.3	2.32512E-27		143570784.3	1.96298E-27		143570784.3	1.31546E-27		143570784.3	3.74869E-27		143570784.3	1.75587E-27
144199102.8	1.05148E-27		144199102.8	2.30857E-27		144199102.8	1.9565E-27		144199102.8	1.31267E-27		144199102.8	3.74272E-27		144199102.8	1.73759E-27
144827421.3	1.0526E-27		144827421.3	2.30148E-27		144827421.3	1.96257E-27		144827421.3	1.32188E-27		144827421.3	3.73618E-27		144827421.3	1.70391E-27
145455739.9	1.04497E-27		145455739.9	2.30488E-27		145455739.9	1.9701E-27		145455739.9	1.33254E-27		145455739.9	3.7217E-27		145455739.9	1.67807E-27
146084058.4	1.03661E-27		146084058.4	2.29731E-27		146084058.4	1.96631E-27		146084058.4	1.35284E-27		146084058.4	3.70915E-27		146084058.4	1.66554E-27
146712376.9	1.03315E-27		146712376.9	2.28563E-27		146712376.9	1.95955E-27		146712376.9	1.3718E-27		146712376.9	3.69821E-27		146712376.9	1.65483E-27
147340695.5	1.02654E-27		147340695.5	2.27573E-27		147340695.5	1.95165E-27		147340695.5	1.37924E-27		147340695.5	3.6662E-27		147340695.5	1.63693E-27
147969014	1.01769E-27		147969014	2.25908E-27		147969014	1.94131E-27		147969014	1.38217E-27		147969014	3.64699E-27		147969014	1.62508E-27
148597332.5	1.01107E-27		148597332.5	2.24033E-27		148597332.5	1.93723E-27		148597332.5	1.37351E-27		148597332.5	3.62656E-27		148597332.5	1.62322E-27
149225651	9.99634E-28		149225651	2.23906E-27		149225651	1.92351E-27		149225651	1.35056E-27		149225651	3.62555E-27		149225651	1.61788E-27
149853969.6	9.92217E-28		149853969.6	2.2466E-27		149853969.6	1.91422E-27		149853969.6	1.33131E-27		149853969.6	3.62549E-27		149853969.6	1.59948E-27
150482288.1	9.87464E-28		150482288.1	2.24875E-27		150482288.1	1.90759E-27		150482288.1	1.3123E-27		150482288.1	3.60376E-27		150482288.1	1.57714E-27
151110606.6	9.82472E-28		151110606.6	2.24122E-27		151110606.6	1.89073E-27		151110606.6	1.28918E-27		151110606.6	3.57066E-27		151110606.6	1.57048E-27
151738925.2	9.8215E-28		151738925.2	2.22572E-27		151738925.2	1.86986E-27		151738925.2	1.27048E-27		151738925.2	3.57253E-27		151738925.2	1.55446E-27
152367243.7	9.79895E-28		152367243.7	2.22288E-27		152367243.7	1.85329E-27		152367243.7	1.24792E-27		152367243.7	3.58189E-27		152367243.7	1.52426E-27
152995562.2	9.75572E-28		152995562.2	2.2315E-27		152995562.2	1.84058E-27		152995562.2	1.23308E-27		152995562.2	3.56821E-27		152995562.2	1.49946E-27
153623880.8	9.7246E-28		153623880.8	2.2265E-27		153623880.8	1.83417E-27		153623880.8	1.2177E-27		153623880.8	3.5687E-27		153623880.8	1.50014E-27
154252199.3	9.75895E-28		154252199.3	2.22047E-27		154252199.3	1.82676E-27		154252199.3	1.19264E-27		154252199.3	3.56455E-27		154252199.3	1.4994E-27
154880517.8	9.79814E-28		154880517.8	2.21678E-27		154880517.8	1.82499E-27		154880517.8	1.18563E-27		154880517.8	3.55358E-27		154880517.8	1.49181E-27
155508836.4	9.69704E-28		155508836.4	2.19988E-27		155508836.4	1.83948E-27		155508836.4	1.20625E-27		155508836.4	3.52513E-27		155508836.4	1.48176E-27
156137154.9	9.60753E-28		156137154.9	2.18905E-27		156137154.9	1.85927E-27		156137154.9	1.22313E-27		156137154.9	3.47649E-27		156137154.9	1.47873E-27
156765473.4	9.51541E-28		156765473.4	2.18421E-27		156765473.4	1.86316E-27		156765473.4	1.2242E-27		156765473.4	3.43912E-27		156765473.4	1.47881E-27
157393791.9	9.47918E-28		157393791.9	2.18016E-27		157393791.9	1.86965E-27		157393791.9	1.22825E-27		157393791.9	3.40527E-27		157393791.9	1.48381E-27
