# Supplementary material for: An investigation of gecko attachment on wet and rough substrates leads to the application of surface roughness power spectral density analysis
Source: Sci Rep. 2022 Jul 7;12:11556. doi: 10.1038/s41598-022-15698-2 (PMC9262901; doi:10.1038/s41598-022-15698-2)
Supplement: Supplementary file 2 — Supplementary Information 2. [file 41598_2022_15698_MOESM2_ESM.csv]

Date	Time	ID	Gecko	Surface	Treatment	Air Temp	Water Temp	Force	Weight	Notes	Log
10/10/2014	1702	291	T12	0.1 um PE	Air	21		0.57	112.1		-0.562118918
10/10/2014	1723	299	T13	0.1 um PE	Air	21		0.71	76.7		-0.342490309
10/10/2014	1734	303	T14	0.1 um PE	Air	24		0.66	92.6		-0.415515444
10/22/2014	1549	337	T18	0.1 um PE	Air	26		0.7	163.4		-0.356674944
10/10/2014	1718	297	T2	0.1 um PE	Air	21		0.56	87.9		-0.579818495
10/10/2014	1709	294	T21	0.1 um PE	Air	21		0.41	50.1		-0.891598119
10/22/2014	1528	329	T9	0.1 um PE	Air	25		0.51	93.2		-0.673344553
10/10/2014	1751	309	T12	0.1 um PE	H2O	24	22.4	0.9	112.1		-0.105360516
10/10/2014	1745	307	T13	0.1 um PE	H2O	24	22.4	1.19	76.7		0.173953307
10/10/2014	1736	304	T14	0.1 um PE	H2O	25	22.2	0.77	92.6		-0.261364764
10/10/2014	1740	305	T18	0.1 um PE	H2O	24	22.3	2.7	161		0.993251773
10/2/2014	819	282	T2	0.1 um PE	H2O	21	20.1	1.6	84.8		0.470003629
10/6/2014	1641	284	T21	0.1 um PE	H2O	22	21.5	0.84	60.5		-0.174353387
10/2/2014	807	279	T9	0.1 um PE	H2O	21	20.5	1.5	94.1	Dry shed still stuck to toes	0.405465108
7/3/2015	1746	411	T12	0.5 um PE	Air	25		0.48	97.1		-0.733969175
7/3/2015	1713	407	T13	0.5 um PE	Air	25		0.51	73.9		-0.673344553
7/3/2015	1753	413	T14	0.5 um PE	Air	25		0.43	82.2		-0.84397007
6/29/2015	1835	405	T18	0.5 um PE	Air	25		0.72	185.9		-0.328504067
6/29/2015	1826	402	T2	0.5 um PE	Air	25		0.59	78.7		-0.527632742
7/3/2015	1722	408	T21	0.5 um PE	Air	25		0.38	58.6		-0.967584026
6/29/2015	1751	395	T9	0.5 um PE	Air	24		0.53	79.2		-0.634878272
7/10/2015	843	436	T12	0.5 um PE	H2O	25	22.7	0.71	95		-0.342490309
	855	438	T13	0.5 um PE	H2O	25	22.7	0.82	71.7	TOOK EXTRA STEPS	-0.198450939
7/3/2015	1758	414	T14	0.5 um PE	H2O	25	22.9	0.46	82.2		-0.776528789
7/6/2015	1744	426	T18	0.5 um PE	H2O	25	22.9	2.1	152.1		0.741937345
7/3/2015	1811	417	T2	0.5 um PE	H2O	25	22.9	1.91	78.4		0.647103242
7/3/2015	1817	418	T21	0.5 um PE	H2O	25	22.9	1.09	58.6		0.086177696
7/3/2015	1804	415	T9	0.5 um PE	H2O	25	22.9	1.03	76.6		0.029558802
8/22/2014	812	221	T12	1.0 um PE	Air	23		0.71	109.1		-0.342490309
8/22/2014	815	222	T13	1.0 um PE	Air	24		0.59	80.8		-0.527632742
8/22/2014	746	213	T14	1.0 um PE	Air	22		0.72	91.9		-0.328504067
8/22/2014	803	218	T18	1.0 um PE	Air	22		0.82	162.2		-0.198450939
8/22/2014	759	217	T2	1.0 um PE	Air	22		0.76	89.5		-0.274436846
8/27/2014	1555	238	T21	1.0 um PE	Air	22		0.55	65.5		-0.597837001
8/22/2014	825	225	T9	1.0 um PE	Air	25		0.85	93.9		-0.162518929
9/5/2014	951	264	T12	1.0 um PE	H2O	22	22.7	1.63	111.9	recently shed, some shed still stuck to toes	0.488580015
9/10/2014	1717	270	T13	1.0 um PE	H2O	21	22.1	1.36	79.4		0.3074847
9/10/2014	1742	275	T14	1.0 um PE	H2O	25	22.1	0.69	92.1	Recently shed, some shed stuck to toes still	-0.371063681
10/15/2014	1327	313	T18	1.0 um PE	H2O	21	21.9	2.81	163.3		1.033184483
9/5/2014	943	262	T2	1.0 um PE	H2O	21	22.7	1.67	88.3		0.512823626
11/21/2014	1606	392	T21	1.0 um PE	H2O	24	23.2	1.22	65.3		0.198850859
9/10/2014	1738	273	T9	1.0 um PE	H2O	24	22	0.79	90.8		-0.235722334
11/3/2014	1738	346	T12	Control PE	Air	26		2.04	108.9		0.712949808
11/3/2014	1754	352	T13	Control PE	Air	24		1.18	79.2		0.165514438
11/3/2014	1751	351	T14	Control PE	Air	24		0.93	91.6		-0.072570693
11/3/2014	1812	359	T18	Control PE	Air	23		6.71	162		1.903598951
11/3/2014	1801	355	T2	Control PE	Air	23		1.7	86.8		0.530628251
11/3/2014	1806	357	T21	Control PE	Air	23		5.24	64.2		1.656321498
11/3/2014	1746	349	T9	Control PE	Air	24		1	95		0
11/7/2014	1714	376	T12	Control PE	H2O	25	23.9	2.24	111.4		0.806475866
11/7/2014	1726	379	T13	Control PE	H2O	25	23.8	5.77	74.6		1.752672081
11/7/2014	1731	380	T14	Control PE	H2O	26	23.9	5.36	92.8		1.678963975
11/7/2014	1722	378	T18	Control PE	H2O	25	23.8	6.31	161		1.842135677
11/7/2014	1734	381	T2	Control PE	H2O	27	23.9	5.6	88.6		1.722766598
11/3/2014	1839	367	T21	Control PE	H2O	26	23.5	5.01	64.2		1.611435915
11/7/2014	1719	377	T9	Control PE	H2O	25	23.9	2.27	94.5		0.819779831
