# Supplementary material for: An investigation of gecko attachment on wet and rough substrates leads to the application of surface roughness power spectral density analysis
Source: Sci Rep. 2022 Jul 7;12:11556. doi: 10.1038/s41598-022-15698-2 (PMC9262901; doi:10.1038/s41598-022-15698-2)
Supplement: Supplementary file 3 — Supplementary Information 3. [file 41598_2022_15698_MOESM3_ESM.csv]

Date	Time	ID	Gecko	Surface	Treatment	Air Temp	Water Temp	Force	Weight	Notes	Log
8/20/2014	823	198	T12	0.5 um Sandpaper	Air	24		2.8	108.3		1.029619417
8/20/2014	834	202	T13	0.5 um Sandpaper	Air	23		1.47	82.8		0.385262401
8/20/2014	811	194	T14	0.5 um Sandpaper	Air	24		3.25	94.1		1.178654996
8/18/2014	1549	175	T18	0.5 um Sandpaper	Air	23		6.6	159.6		1.887069649
8/20/2014	812	196	T2	0.5 um Sandpaper	Air	24		4.46	89.1		1.495148766
8/18/2014	1600	179	T21	0.5 um Sandpaper	Air	25		0.71	61.6		-0.342490309
8/18/2014	1615	182	T9	0.5 um Sandpaper	Air	25		1.18	94.6	Recently shed, back feet aren't all the way shed	0.165514438
9/3/2014	1511	255	T12	0.5 um Sandpaper	H2O	21	23.1	2.3	113.8		0.832909123
10/17/2014	1718	323	T13	0.5 um Sandpaper	H2O	24	21.9	2.31	75.9		0.837247525
10/17/2014	1700	319	T14	0.5 um Sandpaper	H2O	22	x	2.44	91		0.891998039
9/3/2014	1534	259	T18	0.5 um Sandpaper	H2O	25	22.9	1.26	162.7		0.231111721
10/17/2014	1722	324	T2	0.5 um Sandpaper	H2O	23	21.9	3.09	86.8	Took too many steps	1.128171091
11/17/2014	1650	389	T21	0.5 um Sandpaper	H2O	25	23.1	2.25	63.4	moved alot, highest was 5.25	0.810930216
9/3/2014	1517	256	T9	0.5 um Sandpaper	H2O	23	23	0.96	91.8		-0.040821995
8/20/2014	821	197	T12	1.0 um Sandpaper	Air	24		2.49	108.3		0.91228271
10/22/2014	1546	335	T13	1.0 um Sandpaper	Air	26		2.33	82.9		0.845868268
8/22/2014	743	212	T14	1.0 um Sandpaper	Air	23		5.47	91.9		1.699278616
8/20/2014	756	192	T18	1.0 um Sandpaper	Air	24		14.84	161.6		2.697326238
8/20/2014	815	195	T2	1.0 um Sandpaper	Air	24		4.66	89.1		1.539015448
10/22/2014	1523	327	T21	1.0 um Sandpaper	Air	24		0.83	65.3		-0.186329578
8/20/2014	840	204	T9	1.0 um Sandpaper	Air	23		1.3	93.1		0.262364264
6/25/2014	757	15	T12	1.0 um Sandpaper	H2O	23	22.9	7.62	109.9	toes still partially dry	2.03077637
10/22/2014	1609	344	T13	1.0 um Sandpaper	H2O	24	23	3.64	82.9		1.291983682
10/22/2014	1614	345	T14	1.0 um Sandpaper	H2O	24	23	2.68	92.3		0.985816795
10/22/2014	1551	339	T18	1.0 um Sandpaper	H2O	25	23.1	15.57	163.4	Not sure if there was enough water in the bin, poss. redo?	2.745345986
10/22/2014	1600	341	T2	1.0 um Sandpaper	H2O	25	23.1	4.03	88.8		1.393766376
6/25/2014	820	18	T21	1.0 um Sandpaper	H2O	25	22.3	2.91	61.7		1.068153081
10/22/2014	1604	342	T9	1.0 um Sandpaper	H2O	25	23.1	3.49	93.2		1.249901736
